# Supplementary material for: An ortho­rhom­bic polymorph of 5-[(4-methyl­phen­yl)diazen­yl]salicylaldehyde
Source: Acta Crystallogr Sect E Struct Rep Online. 2009 Nov 11;65(Pt 12):o3061. doi: 10.1107/S1600536809046868 (PMC2971774; doi:10.1107/S1600536809046868)
Supplement: Supplementary file 2 [file e-65-o3061-Isup2.hkl]

#
# h,k,l, Fc-squared, Fo-squared, sigma(Fo-squared) and status flag
#
data_I
_shelx_title ' cd0191e in P-1              New: Pbcn'
_shelx_refln_list_code          4
_shelx_F_calc_maximum      295.27
_exptl_crystal_F_000      1008.00
_reflns_d_resolution_high  0.8409
 
loop_
 _symmetry_equiv_pos_as_xyz
 'x, y, z'
 '-x+1/2, -y, z+1/2'
 'x, -y+1/2, -z'
 '-x+1/2, y+1/2, -z+1/2'
 '-x, -y, -z'
 'x-1/2, y, -z-1/2'
 '-x, y-1/2, z'
 'x-1/2, -y-1/2, z-1/2'
 
_cell_length_a     6.0160
_cell_length_b    14.2987
_cell_length_c    26.8776
_cell_angle_alpha  90.000
_cell_angle_beta   90.000
_cell_angle_gamma  90.000
 
_shelx_F_squared_multiplier     1.000
 
loop_
 _refln_index_h
 _refln_index_k
 _refln_index_l
 _refln_F_squared_calc
 _refln_F_squared_meas
 _refln_F_squared_sigma
 _refln_observed_status
   4   0   0       48.42      162.25     19.78 o
   6   0   0      108.70      135.67     27.00 o
   2   1   0     6704.54     6643.11    120.42 o
   4   1   0      104.03      198.03     17.41 o
   6   1   0      517.48      614.95     29.18 o
   0   2   0     2253.43     2012.79     22.91 o
   2   2   0       88.98       44.98      4.91 o
   4   2   0       25.62       23.11      4.21 o
   6   2   0        7.66        4.86      3.68 o
   2   3   0      819.52      658.86     20.29 o
   4   3   0      194.02      226.24     23.53 o
   6   3   0      396.98      396.70     30.95 o
   0   4   0    68520.30    62845.05  44047.25 o
   2   4   0     1189.70     1054.79     48.37 o
   4   4   0      349.04      412.38     21.26 o
   6   4   0       11.93       28.89      7.87 o
   2   5   0       27.65       37.67      7.18 o
   4   5   0       15.73       13.00      3.60 o
   6   5   0       93.82       47.77     35.02 o
   0   6   0     2084.98     2210.27     77.18 o
   2   6   0      800.19      798.47     34.38 o
   4   6   0       76.43       55.63      8.62 o
   6   6   0        3.95        2.03      4.42 o
   2   7   0      660.35      716.66     39.31 o
   4   7   0      116.80      114.26     18.57 o
   6   7   0       53.57       37.98      9.53 o
   0   8   0       96.45      102.09     28.26 o
   2   8   0     3294.95     3410.67     88.85 o
   4   8   0       43.13       32.07      9.53 o
   6   8   0       57.32       48.97     16.04 o
   2   9   0     1855.88     2360.99    124.38 o
   4   9   0      519.42      525.10     43.85 o
   6   9   0       39.82       35.68      8.27 o
   0  10   0      126.78       94.34     19.63 o
   2  10   0     1107.95     1162.86     79.62 o
   4  10   0      140.26      166.49     23.76 o
   2  11   0     5336.39     6202.91    228.12 o
   4  11   0     1183.73     1398.29     82.31 o
   0  12   0     2844.73     3205.47    102.30 o
   2  12   0     5795.70     7143.02    151.34 o
   4  12   0      506.88      689.40     34.47 o
   2  13   0     1167.35     1161.87     89.55 o
   4  13   0       55.81       40.75     10.50 o
   0  14   0        5.78        8.87      7.30 o
   2  14   0      109.19       77.70     13.80 o
   4  14   0        3.79       13.25      9.77 o
   2  15   0      993.91      951.10    156.98 o
   2  16   0      151.92      145.50     42.74 o
   1   0   1     3889.89     3899.82     21.54 o
   3   0   1      732.51      745.58     23.69 o
   5   0   1       34.07       41.73      6.90 o
   7   0   1        2.34       17.81      3.66 o
   1   1   1      312.83      257.91      4.83 o
   2   1   1     4697.37     4846.49     52.52 o
   3   1   1       19.96        9.98      1.81 o
   4   1   1       30.26       34.30      3.65 o
   5   1   1       13.33       16.77      3.53 o
   6   1   1      271.17      279.96     18.53 o
   7   1   1        2.62       11.38      2.05 o
   0   2   1     2732.48     2361.06     25.15 o
   1   2   1      963.99      824.90     14.89 o
   2   2   1      945.74      951.56     23.80 o
   3   2   1      918.02      991.35     20.87 o
   4   2   1        1.78        4.51      1.33 o
   5   2   1       25.94       21.55      4.95 o
   6   2   1      170.14      167.78     18.03 o
   7   2   1       79.24       85.11      8.01 o
   1   3   1    14936.62    13273.37    198.17 o
   2   3   1        2.20        0.78      1.13 o
   3   3   1     1760.82     1870.88     54.99 o
   4   3   1        0.12        3.82      1.10 o
   5   3   1       39.82       28.15      5.63 o
   6   3   1      221.49      225.67     24.50 o
   7   3   1        7.85        5.65      2.58 o
   0   4   1    87182.71    79992.24  39643.88 o
   1   4   1    49944.04    47539.03  19206.81 o
   2   4   1      493.40      456.69     14.76 o
   3   4   1     1376.33     1247.61     36.86 o
   4   4   1        9.01       16.55      2.54 o
   5   4   1        1.29        4.67      2.56 o
   6   4   1       18.43       16.87      3.83 o
   1   5   1     2944.58     2975.41     30.31 o
   2   5   1     4242.08     4831.92    149.10 o
   3   5   1       82.60      121.44      9.52 o
   4   5   1      380.96      348.10     25.27 o
   5   5   1      137.28      141.78     16.46 o
   6   5   1       59.19       29.80      6.87 o
   0   6   1      163.78      132.04     25.18 o
   1   6   1      297.08      270.72     12.12 o
   2   6   1      531.92      501.08     19.34 o
   3   6   1      471.70      517.22     17.63 o
   4   6   1       99.88       94.17      7.75 o
   5   6   1      170.76      154.16     25.91 o
   6   6   1        0.67        4.33      2.73 o
   1   7   1     6375.96     6018.27    246.94 o
   2   7   1      729.25      902.46     22.21 o
   3   7   1      991.91     1053.56     26.00 o
   4   7   1      813.40      954.55     25.87 o
   5   7   1        0.58        5.65      3.52 o
   6   7   1      131.54      107.50     14.23 o
   0   8   1      513.57      395.28    161.83 o
   1   8   1    19621.87    20403.65   3583.17 o
   2   8   1     2490.78     2672.53     78.77 o
   3   8   1       86.56       63.48      6.50 o
   4   8   1      558.59      633.28     30.31 o
   5   8   1        6.91       15.90      3.99 o
   6   8   1        1.58        5.39      3.21 o
   1   9   1      209.46      207.70     16.93 o
   2   9   1      392.37      415.86     22.74 o
   3   9   1      136.03      105.16     13.09 o
   4   9   1        0.18        2.84      4.24 o
   5   9   1       50.26       36.13      6.31 o
   6   9   1       15.47       20.75      4.86 o
   0  10   1      143.73      175.76     15.85 o
   1  10   1        0.58        9.93      4.85 o
   2  10   1       56.70       57.45      8.10 o
   3  10   1        0.14       -1.14      3.88 o
   4  10   1       42.10       23.41      4.47 o
   5  10   1        3.99        8.32      3.81 o
   1  11   1        8.43       21.26      7.20 o
   2  11   1       79.05      117.52     14.55 o
   3  11   1       47.00       36.08      5.74 o
   4  11   1       31.30       27.78      5.75 o
   5  11   1        0.99        3.38      3.29 o
   0  12   1       10.08       30.11      8.88 o
   1  12   1      337.70      349.00     22.59 o
   2  12   1       26.08       24.91     17.33 o
   3  12   1        2.20        5.70      4.31 o
   4  12   1       41.86       48.23      7.42 o
   5  12   1        0.20       10.09      4.46 o
   1  13   1        7.26       12.68      3.85 o
   2  13   1       78.51       92.99     14.42 o
   3  13   1       23.80       13.12      3.69 o
   4  13   1      209.09      228.50     30.96 o
   0  14   1      271.62      273.77     22.95 o
   1  14   1        7.20       14.07      5.03 o
   2  14   1       15.92       13.71      3.73 o
   3  14   1       76.06       72.16      8.87 o
   4  14   1       14.95       16.58      6.10 o
   1  15   1        0.27        2.41      2.98 o
   2  15   1      287.84      374.17     28.09 o
   3  15   1      677.23      814.15     58.86 o
   0  16   1      373.49      505.22     64.25 o
   1  16   1       36.50       28.40      7.55 o
   2  16   1      328.79      346.37     21.35 o
   2   0   2     3363.76     3504.58     28.39 o
   4   0   2       64.39       52.60      7.41 o
   6   0   2        4.16       12.70      2.79 o
   1   1   2    21136.32    20138.71   6308.55 o
   2   1   2       11.94        2.84      1.10 o
   3   1   2      887.21     1092.63     17.06 o
   4   1   2        1.71        7.25      2.10 o
   5   1   2      255.53      257.34     16.45 o
   6   1   2        5.47        5.42      2.57 o
   7   1   2       15.89       21.45      3.61 o
   0   2   2      149.46      112.53      8.10 o
   1   2   2      657.52      639.28     15.58 o
   2   2   2      858.44      906.27     19.53 o
   3   2   2     2439.32     2945.41     36.29 o
   4   2   2       51.49       47.13      4.49 o
   5   2   2      128.19       92.11      9.23 o
   6   2   2      236.24      234.45     18.52 o
   7   2   2      192.42      208.90     21.46 o
   1   3   2    12756.35    12016.92    230.86 o
   2   3   2     1650.57     1464.70     35.25 o
   3   3   2     2383.79     2423.71     81.73 o
   4   3   2      540.70      560.84     24.58 o
   5   3   2        2.04        0.63      2.79 o
   6   3   2      148.64      132.86     15.80 o
   7   3   2       33.35       31.72      4.79 o
   0   4   2    11935.42    11062.33    140.70 o
   1   4   2    14202.10    12828.79    364.72 o
   2   4   2     6193.26     6409.28    197.59 o
   3   4   2      727.91      680.99     26.99 o
   4   4   2      142.04      164.15     14.04 o
   5   4   2        1.69        0.90      2.64 o
   6   4   2        2.32        9.44      3.31 o
   1   5   2      989.82      927.35     21.27 o
   2   5   2     2559.44     2664.12     84.78 o
   3   5   2      199.39      181.78     10.50 o
   4   5   2       55.80       43.01      7.35 o
   5   5   2        0.08        2.02      2.38 o
   6   5   2       98.06       70.28     10.37 o
   0   6   2      779.80      557.21    153.54 o
   1   6   2       84.49       59.70      6.25 o
   2   6   2      476.10      430.76     16.83 o
   3   6   2      135.99       93.88      8.28 o
   4   6   2      342.14      352.68     21.81 o
   5   6   2       38.09       29.45      6.25 o
   6   6   2      111.08       82.38     12.43 o
   1   7   2      729.06      876.60     26.58 o
   2   7   2      119.63      169.22     12.45 o
   3   7   2        7.95       18.04      3.72 o
   4   7   2      593.14      662.33     24.59 o
   5   7   2       16.48       16.54      4.41 o
   6   7   2        0.64        6.07      3.34 o
   0   8   2     2814.60     3061.72     77.97 o
   1   8   2     7162.34     4169.60   1398.91 o
   2   8   2      869.64      932.90     31.23 o
   3   8   2        0.02        9.73      2.67 o
   4   8   2      120.57      131.70     16.94 o
   5   8   2        9.27       13.22      4.73 o
   6   8   2        6.14       13.28      3.62 o
   1   9   2       34.62       16.61      4.35 o
   2   9   2      348.40      473.95     20.59 o
   3   9   2       16.74       17.89      4.16 o
   4   9   2      314.74      356.72     20.02 o
   5   9   2       51.30       60.01      8.77 o
   6   9   2       64.23       68.22     18.55 o
   0  10   2      172.10      145.30     21.57 o
   1  10   2      138.05      119.39     10.49 o
   2  10   2      319.67      351.41     30.34 o
   3  10   2        0.69        8.92      5.59 o
   4  10   2      180.60      195.30     18.52 o
   5  10   2      376.93      420.64     25.28 o
   1  11   2      648.03      646.64     27.51 o
   2  11   2      697.49      719.59     54.18 o
   3  11   2      133.45      121.54     14.48 o
   4  11   2        0.44       13.55      4.34 o
   5  11   2       78.80       41.59      6.51 o
   0  12   2      610.95      749.52     58.11 o
   1  12   2     1997.52     2505.91     33.02 o
   2  12   2       57.08       52.09      8.68 o
   3  12   2      680.95      819.80     32.97 o
   4  12   2       20.37       21.13      5.27 o
   5  12   2       50.48       36.65      7.77 o
   1  13   2        3.98        7.28      6.01 o
   2  13   2       10.03       24.72      7.72 o
   3  13   2        0.38        7.64      3.63 o
   4  13   2        8.16       14.40      4.51 o
   0  14   2        3.20       21.88      8.03 o
   1  14   2       10.52       23.91      4.82 o
   2  14   2      187.50      184.85     20.32 o
   3  14   2       78.99       66.21     12.72 o
   4  14   2       12.71       11.63      5.12 o
   1  15   2       25.44       17.02      4.89 o
   2  15   2      317.55      416.55     26.11 o
   3  15   2      349.06      381.93     37.29 o
   1  16   2        0.40        4.58      6.85 o
   2  16   2       89.26       73.04     12.47 o
   1   0   3    14375.05    14416.30   7144.67 o
   3   0   3     9452.54    10559.34     82.95 o
   5   0   3      123.18      140.54     15.12 o
   7   0   3        8.98       18.42      4.52 o
   1   1   3      566.31      465.66     17.65 o
   2   1   3     1395.08     1366.07     22.98 o
   3   1   3     1509.01     1548.46     26.71 o
   4   1   3      141.16      137.45     10.21 o
   5   1   3      135.75      123.75     11.66 o
   6   1   3      104.63      114.11     11.62 o
   7   1   3        6.67        4.95      3.84 o
   0   2   3     1267.76     1112.72     20.56 o
   1   2   3      182.84      262.11     15.48 o
   2   2   3      797.73      709.70     14.67 o
   3   2   3      551.29      571.75     18.85 o
   4   2   3       70.53       97.97      7.71 o
   5   2   3      149.21      117.10     12.10 o
   6   2   3      221.46      208.46     19.83 o
   7   2   3       99.99      119.71     11.75 o
   1   3   3      671.83      537.82     33.37 o
   2   3   3       57.48       62.51      5.62 o
   3   3   3      287.85      268.26      9.50 o
   4   3   3      278.19      339.15     15.69 o
   5   3   3        6.85        4.47      2.62 o
   6   3   3       19.21       16.27      3.72 o
   7   3   3       27.73       15.69      3.59 o
   0   4   3    12108.80    11247.27    123.57 o
   1   4   3     2539.63     2389.20     34.65 o
   2   4   3      595.11      641.10     21.70 o
   3   4   3      485.13      486.90     17.79 o
   4   4   3      426.77      432.79     25.13 o
   5   4   3        4.20        8.43      2.65 o
   6   4   3        1.84        0.70      3.90 o
   1   5   3      967.07      971.66     20.62 o
   2   5   3      370.77      367.65     12.79 o
   3   5   3        3.32        2.20      2.48 o
   4   5   3       33.63       21.19      4.84 o
   5   5   3      410.39      382.34     25.07 o
   6   5   3       34.74       30.94      6.18 o
   0   6   3      100.47       63.21     10.23 o
   1   6   3     1278.89     1244.65     32.36 o
   2   6   3     2170.47     2399.16     49.93 o
   3   6   3      146.03      182.74     13.47 o
   4   6   3      240.08      300.07     20.13 o
   5   6   3      188.29      146.76     16.56 o
   6   6   3       60.39       34.12      6.97 o
   1   7   3      806.19      751.79     22.06 o
   2   7   3     4185.01     4387.25     86.18 o
   3   7   3      174.59      196.71     13.32 o
   4   7   3       81.23       43.79      8.88 o
   5   7   3        7.09        3.57      2.86 o
   6   7   3       15.27       14.43      4.29 o
   0   8   3        0.61       24.10     15.63 o
   1   8   3      102.05      131.28     31.58 o
   2   8   3       46.58       23.31      2.62 o
   3   8   3        0.09        7.38      3.26 o
   4   8   3      121.16       91.40     12.32 o
   5   8   3      121.85      145.24     18.09 o
   6   8   3       26.14       22.27      4.53 o
   1   9   3      522.83      485.82     24.22 o
   2   9   3      573.48      701.07     26.22 o
   3   9   3       18.66       24.63      5.34 o
   4   9   3      100.93       65.68      9.27 o
   5   9   3       91.61       62.77      8.70 o
   6   9   3       45.56       31.93      5.06 o
   0  10   3       80.09       73.98     11.30 o
   1  10   3      104.73      113.05      9.01 o
   2  10   3      645.79      714.11     29.36 o
   3  10   3       42.86       22.85      6.14 o
   4  10   3       21.99       17.64      5.21 o
   5  10   3        2.00        8.92      3.66 o
   1  11   3       24.57       24.19      5.77 o
   2  11   3      346.96      339.01     24.42 o
   3  11   3      221.70      237.12     21.61 o
   4  11   3       22.33       14.28      5.43 o
   5  11   3      241.93      308.28     33.53 o
   0  12   3       47.37       42.92      9.06 o
   1  12   3     1628.52     1988.86     39.65 o
   2  12   3       11.19        1.38      4.02 o
   3  12   3        0.13        5.41      4.03 o
   4  12   3       20.51       15.79      5.18 o
   5  12   3        6.24        6.45      5.09 o
   1  13   3       78.03       53.24      7.94 o
   2  13   3        3.71       22.86      6.46 o
   3  13   3        5.10       14.86      4.63 o
   4  13   3       69.28       62.55     11.92 o
   0  14   3       15.79       38.11      8.87 o
   1  14   3        7.29       31.28      6.41 o
   2  14   3       73.07       60.31     10.20 o
   3  14   3      224.66      265.27     41.46 o
   4  14   3        2.13       15.65      5.32 o
   1  15   3       16.73       20.80      7.27 o
   2  15   3      133.49      129.47     17.69 o
   3  15   3        1.58       26.19      7.63 o
   0  16   3      295.37      220.87     49.01 o
   1  16   3       99.49       77.28     11.85 o
   2  16   3       72.36       37.50      8.48 o
   2   0   4     2137.24     2335.26     19.68 o
   4   0   4      568.46      588.09     17.90 o
   6   0   4      117.59      156.74     21.29 o
   1   1   4       23.19       54.16      5.73 o
   2   1   4       57.08       64.59      5.58 o
   3   1   4      991.30     1063.05     20.74 o
   4   1   4        3.96        4.55      1.39 o
   5   1   4      129.35      141.68     12.02 o
   6   1   4       42.60       23.04      5.08 o
   7   1   4       96.53      121.70     11.76 o
   0   2   4       16.85        1.19      1.13 o
   1   2   4     2697.21     2630.31     42.20 o
   2   2   4     2048.00     2063.68     36.94 o
   3   2   4       12.58       11.30      1.51 o
   4   2   4      290.08      298.50     14.91 o
   5   2   4        2.47        3.26      3.07 o
   6   2   4        0.18       -1.19      2.34 o
   7   2   4        3.72        2.28      1.97 o
   1   3   4       75.39       46.39      5.60 o
   2   3   4      706.19      648.74     16.64 o
   3   3   4      538.97      503.95     18.13 o
   4   3   4       36.53       44.59      4.35 o
   5   3   4        0.19       -0.57      1.32 o
   6   3   4       17.80        7.45      2.76 o
   0   4   4      298.00      186.68     35.34 o
   1   4   4       48.71       39.45      5.32 o
   2   4   4      548.05      487.70     27.12 o
   3   4   4     1896.94     2021.38     72.64 o
   4   4   4       36.81       31.80      6.43 o
   5   4   4      246.07      255.03     26.79 o
   6   4   4       36.44       28.27      5.48 o
   1   5   4      879.44      756.97     21.58 o
   2   5   4        7.98        6.12      2.88 o
   3   5   4        5.50       15.39      2.91 o
   4   5   4        7.68        8.72      2.61 o
   5   5   4      647.19      655.89     22.67 o
   6   5   4       68.83      100.72     14.46 o
   0   6   4      986.34      993.36     35.32 o
   1   6   4       20.90       15.65      3.72 o
   2   6   4      581.33      531.47     18.32 o
   3   6   4       42.63       21.30      3.37 o
   4   6   4      200.33      196.57     13.99 o
   5   6   4      365.57      329.19     28.29 o
   6   6   4       12.77        1.21      3.72 o
   1   7   4        2.11        3.12      2.85 o
   2   7   4      119.63       93.10     11.42 o
   3   7   4       34.54       21.43      4.92 o
   4   7   4       57.39       37.42      5.87 o
   5   7   4       91.88       70.75     10.12 o
   6   7   4       13.17        9.68      3.00 o
   0   8   4      461.85      440.60     28.87 o
   1   8   4     1099.09     1068.37     24.56 o
   2   8   4      644.86      711.43     24.23 o
   3   8   4       49.31       37.92      6.17 o
   4   8   4      108.75       73.28      9.68 o
   5   8   4       97.73       85.88     13.84 o
   6   8   4       77.01       74.81      9.45 o
   1   9   4       21.58       24.74      4.39 o
   2   9   4      493.32      532.64     33.03 o
   3   9   4       36.39       29.65      5.88 o
   4   9   4       23.43       10.48      3.32 o
   5   9   4      237.18      240.73     28.46 o
   6   9   4       89.30       75.98      8.55 o
   0  10   4        6.39       22.72      6.22 o
   1  10   4      393.61      346.10     30.35 o
   2  10   4       90.67       97.99     10.36 o
   3  10   4      139.24      140.17     16.88 o
   4  10   4       36.17       23.57      5.07 o
   5  10   4        4.70        7.75      3.23 o
   1  11   4       15.02       21.07      4.74 o
   2  11   4      521.57      639.33     38.56 o
   3  11   4      290.72      345.85     22.10 o
   4  11   4       75.31       66.16      9.58 o
   5  11   4       89.50       69.36      9.54 o
   0  12   4      388.22      390.90     60.16 o
   1  12   4       87.95       91.43     20.22 o
   2  12   4      101.07       59.19     10.00 o
   3  12   4        2.56        8.47      4.23 o
   4  12   4        5.56        3.49      4.65 o
   1  13   4      100.24       71.94     11.10 o
   2  13   4      167.64      159.39     20.86 o
   3  13   4        4.70       24.45      7.15 o
   4  13   4       43.06       38.82      8.50 o
   0  14   4      159.51      115.89     24.62 o
   1  14   4        1.97       11.62      4.04 o
   2  14   4        8.38        5.87      6.20 o
   3  14   4      215.81      193.18     25.67 o
   1  15   4       10.25       14.23      5.60 o
   2  15   4        0.76        9.38      7.05 o
   3  15   4       11.06        9.81      6.13 o
   0  16   4        2.06       -2.01     11.68 o
   1  16   4       42.13       21.14      5.77 o
   2  16   4       47.13       34.87      7.87 o
   1   0   5      420.32      647.57     47.04 o
   3   0   5      661.71      636.02     21.25 o
   5   0   5       23.24       19.05      3.78 o
   7   0   5       59.78       73.96     17.84 o
   1   1   5     1172.69     1148.39     20.78 o
   2   1   5      550.20      563.59     12.84 o
   3   1   5        7.66        3.83      1.52 o
   4   1   5      257.55      211.63     11.87 o
   5   1   5        0.13        5.20      1.86 o
   6   1   5      360.04      419.45     22.52 o
   7   1   5      102.47       93.85      9.05 o
   0   2   5     1605.36     1488.48     30.78 o
   1   2   5      403.74      371.88     22.78 o
   2   2   5      534.44      489.06     11.67 o
   3   2   5       28.88       29.27      2.85 o
   4   2   5      176.81      188.71     11.32 o
   5   2   5      129.14      104.27      9.33 o
   6   2   5     1523.78     1744.13     31.17 o
   7   2   5      111.07      112.41     11.71 o
   1   3   5      235.89      177.23      9.18 o
   2   3   5       16.62       11.67      2.12 o
   3   3   5      402.37      418.24     19.47 o
   4   3   5      319.02      345.04     12.47 o
   5   3   5      269.26      291.77     16.07 o
   6   3   5       60.58       61.40      8.36 o
   0   4   5       27.83        5.63      4.20 o
   1   4   5      342.10      251.51     10.03 o
   2   4   5     1872.43     2010.98     42.29 o
   3   4   5       13.63       18.24      4.31 o
   4   4   5      252.14      235.50     19.26 o
   5   4   5       26.09       14.79      3.52 o
   6   4   5      118.19      123.66     20.48 o
   1   5   5       12.20        5.82      2.92 o
   2   5   5      136.21      147.66      9.63 o
   3   5   5      563.11      621.94     21.97 o
   4   5   5       20.89       16.38      3.27 o
   5   5   5      179.36      195.91     17.70 o
   6   5   5       11.09       11.00      4.00 o
   0   6   5      262.90      290.82     25.98 o
   1   6   5      427.00      433.70     19.81 o
   2   6   5      144.18       64.97     19.24 o
   3   6   5        0.30        3.45      5.23 o
   4   6   5        2.77        4.85      2.63 o
   5   6   5       72.71       44.72      7.83 o
   6   6   5       18.26        6.02      2.23 o
   1   7   5        6.77        4.91      2.08 o
   2   7   5       91.10       55.03      6.99 o
   3   7   5      207.56      215.39     24.92 o
   4   7   5       33.85        7.09      7.06 o
   5   7   5        0.10        5.86      3.20 o
   6   7   5       18.14       12.23      3.10 o
   0   8   5      664.60      654.56     44.68 o
   1   8   5      219.84      220.95     14.96 o
   2   8   5       82.38       63.99      8.33 o
   3   8   5        7.10       11.43      3.93 o
   4   8   5       22.10       15.55      3.81 o
   5   8   5        1.02       -0.45      3.10 o
   6   8   5       96.06       74.36      8.42 o
   1   9   5      610.79      506.62     65.94 o
   2   9   5        1.55        7.31      4.30 o
   3   9   5      151.99      123.33     19.93 o
   4   9   5       77.47       65.32      8.46 o
   5   9   5      107.22       59.06     11.80 o
   0  10   5      316.54      241.51     58.92 o
   1  10   5       19.65       28.56      6.70 o
   2  10   5        2.05       10.95      5.08 o
   3  10   5      201.48      186.12     16.96 o
   4  10   5       48.82       37.35      6.55 o
   5  10   5      579.32      666.31     27.48 o
   1  11   5        1.58       16.31      5.18 o
   2  11   5        6.97        4.16      4.28 o
   3  11   5      121.06       90.21     16.74 o
   4  11   5      111.30      128.29     17.47 o
   5  11   5        1.08        4.66      3.62 o
   0  12   5      202.68      193.37     22.28 o
   1  12   5       10.50        3.29      7.29 o
   2  12   5       51.10       45.51      8.53 o
   3  12   5        2.03        5.74      4.44 o
   4  12   5      342.68      422.30     23.90 o
   1  13   5       10.42       10.00      5.56 o
   2  13   5       54.13       29.46      5.70 o
   3  13   5       16.97       25.36      5.88 o
   4  13   5      261.93      376.73     29.91 o
   0  14   5       20.00       18.00      9.97 o
   1  14   5       11.30        9.09      7.11 o
   2  14   5       14.00       16.01      5.86 o
   3  14   5        6.99       13.27      5.91 o
   1  15   5       23.16       19.31      7.07 o
   2  15   5       41.44       38.89      7.87 o
   3  15   5      115.52      103.23     14.67 o
   0  16   5      108.54      154.61     27.24 o
   1  16   5       11.23        7.44      4.87 o
   2  16   5       12.18       15.68      7.30 o
   0   0   6     1237.80     1110.98     22.98 o
   2   0   6     1305.33     1260.74     36.57 o
   4   0   6      294.55      272.32     23.42 o
   6   0   6      164.61      204.63     26.36 o
   1   1   6     1446.01     1343.24     21.96 o
   2   1   6       92.21       92.83      7.77 o
   3   1   6      667.25      631.32     49.80 o
   4   1   6       81.05       57.98      7.91 o
   5   1   6      869.02      948.06     41.69 o
   6   1   6       71.29       52.13     11.49 o
   7   1   6       63.53       52.43      9.98 o
   0   2   6      268.02      181.95     14.92 o
   1   2   6     1064.75      958.86     22.57 o
   2   2   6      557.68      448.82     18.85 o
   3   2   6       33.87       29.11      3.45 o
   4   2   6       21.69       16.14      2.83 o
   5   2   6      321.24      340.78     17.92 o
   6   2   6      608.69      593.62     27.49 o
   1   3   6        6.15       -1.56      1.47 o
   2   3   6       27.58       27.22      4.22 o
   3   3   6      157.83      191.12     13.18 o
   4   3   6      641.19      628.47     25.42 o
   5   3   6      121.17      103.33     11.94 o
   6   3   6       63.81       63.29      7.68 o
   0   4   6       88.73       51.92     21.81 o
   1   4   6       39.08       34.24      5.25 o
   2   4   6        2.76       13.38      3.10 o
   3   4   6      165.85      139.52      9.98 o
   4   4   6        2.16        7.13      3.08 o
   5   4   6     1042.61     1288.04     22.99 o
   6   4   6      204.23      202.23     25.64 o
   1   5   6      823.37      719.39     18.40 o
   2   5   6      218.60      221.15     13.49 o
   3   5   6      162.66      133.57     10.63 o
   4   5   6      261.03      270.29     18.27 o
   5   5   6      700.25      747.12     26.02 o
   6   5   6      156.52      124.60     17.58 o
   0   6   6      569.66      606.69     36.00 o
   1   6   6        5.00        5.49      1.99 o
   2   6   6       14.38       13.77      2.47 o
   3   6   6        5.45        4.37      2.39 o
   4   6   6       37.23       50.06      6.90 o
   5   6   6        0.34        0.40      2.22 o
   6   6   6      312.55      257.03     47.38 o
   1   7   6      364.30      422.14     15.08 o
   2   7   6      132.35      142.36     10.05 o
   3   7   6       87.57       38.89     13.87 o
   4   7   6      395.20      417.34     21.07 o
   5   7   6        1.91        6.64      2.92 o
   6   7   6       34.81       23.43      3.58 o
   0   8   6      378.29      328.08    122.09 o
   1   8   6       23.11        1.10      3.28 o
   2   8   6        1.93        7.71      3.34 o
   3   8   6        4.90       16.59      5.12 o
   4   8   6      593.47      609.88     27.85 o
   5   8   6       38.17       25.72      6.24 o
   6   8   6       90.11       70.80      9.42 o
   1   9   6       43.51       30.48      4.13 o
   2   9   6       13.60        5.30      5.17 o
   3   9   6       77.17       98.25     10.22 o
   4   9   6      218.98      205.06     15.99 o
   5   9   6      266.10      226.31     25.13 o
   0  10   6        3.90        3.19      6.68 o
   1  10   6        1.70        3.61      3.70 o
   2  10   6        0.03       16.41      3.28 o
   3  10   6        0.00        2.10      3.64 o
   4  10   6        4.81        7.25      4.29 o
   5  10   6       94.36       86.28     14.45 o
   1  11   6      234.60      232.37     26.58 o
   2  11   6       23.98       20.12      4.93 o
   3  11   6      147.56      170.00     19.78 o
   4  11   6      114.37      101.52     16.58 o
   5  11   6       29.75       19.10      6.72 o
   0  12   6        5.74        6.49      6.75 o
   1  12   6       13.05        2.99      5.13 o
   2  12   6        1.00        2.39      5.18 o
   3  12   6       66.05       53.71     12.58 o
   4  12   6       61.73       47.86      7.61 o
   1  13   6       78.16       50.69      9.69 o
   2  13   6      147.35      122.68     16.25 o
   3  13   6      126.81      129.27     21.41 o
   4  13   6        6.78       15.17      4.73 o
   0  14   6       50.71       44.80     14.74 o
   1  14   6       27.53       21.35      5.20 o
   2  14   6        2.18       13.63      5.52 o
   3  14   6        0.06       13.70      6.03 o
   1  15   6        4.66        9.97      9.94 o
   2  15   6        5.04        2.81      6.21 o
   3  15   6      358.34      479.77     56.55 o
   0  16   6      155.11      153.53     41.78 o
   1  16   6       13.43       11.54      5.65 o
   2  16   6        0.01        0.33      4.70 o
   1   0   7      873.75      811.86     29.39 o
   3   0   7     2859.48     3054.77     53.01 o
   5   0   7     3921.02     4757.61     69.02 o
   1   1   7       81.04       57.80      9.04 o
   2   1   7      153.78      138.31      6.24 o
   3   1   7       87.49       85.19      8.99 o
   4   1   7      615.16      645.47     16.95 o
   5   1   7      252.73      187.79     16.96 o
   6   1   7      223.61      227.28     23.44 o
   0   2   7       28.58        5.56      2.91 o
   1   2   7     1476.96     1453.88     24.98 o
   2   2   7      745.10      664.70     31.95 o
   3   2   7        5.16        7.01      2.39 o
   4   2   7       30.67       24.08      4.82 o
   5   2   7        2.22        3.42      3.36 o
   6   2   7      111.35      113.21     11.69 o
   1   3   7      593.08      553.95     14.45 o
   2   3   7       86.14      111.25      7.67 o
   3   3   7        2.53        1.56      1.85 o
   4   3   7      672.90      633.38     16.15 o
   5   3   7       41.17       16.79      3.17 o
   6   3   7      732.17      865.68     28.25 o
   0   4   7     2349.30     2037.00     19.15 o
   1   4   7        6.03        4.02      2.27 o
   2   4   7        0.08        3.43      1.30 o
   3   4   7      195.49      172.59     11.49 o
   4   4   7      485.54      408.56     32.00 o
   5   4   7      619.59      653.58     16.19 o
   6   4   7      222.45      267.37     28.72 o
   1   5   7       79.04       68.04      6.98 o
   2   5   7      342.19      365.96     11.19 o
   3   5   7      146.91      140.10     10.20 o
   4   5   7      771.23      840.12     30.75 o
   5   5   7      245.85      222.48     17.70 o
   6   5   7      861.74     1036.90     40.26 o
   0   6   7      127.99      128.46     25.08 o
   1   6   7      129.68      113.20      9.93 o
   2   6   7      331.69      309.83     20.05 o
   3   6   7       61.68       43.95     10.38 o
   4   6   7      139.65      147.02     11.96 o
   5   6   7        8.65        6.50      3.73 o
   6   6   7      875.66     1064.76     42.53 o
   1   7   7       47.64       28.60      4.35 o
   2   7   7        5.37        2.50      2.41 o
   3   7   7        0.99        3.68      2.28 o
   4   7   7     1967.99     2308.74     98.31 o
   5   7   7        1.43        4.81      2.35 o
   6   7   7      215.01      197.34     25.16 o
   0   8   7       61.95      101.42     26.58 o
   1   8   7      111.32       75.31      9.35 o
   2   8   7      222.28      194.39     16.51 o
   3   8   7        9.05        5.42      3.46 o
   4   8   7     1201.09     1404.72     27.14 o
   5   8   7        0.48        3.17      3.28 o
   6   8   7        6.80        5.24      5.23 o
   1   9   7        2.55        3.08      3.45 o
   2   9   7        1.13        1.46      2.21 o
   3   9   7       10.97        9.70      4.24 o
   4   9   7      692.93      820.09     38.89 o
   5   9   7       70.17       42.92     10.89 o
   0  10   7      303.30      349.20     31.59 o
   1  10   7        7.81        2.02      5.29 o
   2  10   7        0.00       14.55      5.08 o
   3  10   7       18.87       19.96      5.17 o
   4  10   7      143.32      177.19     20.19 o
   5  10   7        3.61        7.40      2.16 o
   1  11   7        0.14       32.02      7.50 o
   2  11   7       80.85       73.37      9.64 o
   3  11   7      476.54      618.56     25.61 o
   4  11   7      224.93      226.19     23.82 o
   5  11   7        9.59        8.24      4.33 o
   0  12   7      157.57      108.20     19.15 o
   1  12   7      167.76      108.29     14.73 o
   2  12   7       10.98        7.97      2.86 o
   3  12   7      465.49      508.96     87.01 o
   4  12   7      143.68      104.29     12.39 o
   1  13   7       13.98       12.85      4.44 o
   2  13   7       34.16       41.91      7.12 o
   3  13   7      299.23      396.99     27.67 o
   4  13   7       22.77       19.25      5.72 o
   0  14   7      118.92      110.36     23.40 o
   1  14   7       90.30       74.02     16.14 o
   2  14   7       31.20       18.64      5.58 o
   3  14   7       40.20       32.89      6.89 o
   1  15   7        0.14       14.85      4.80 o
   2  15   7      135.32      139.78     16.31 o
   0  16   7       37.17       43.39     12.48 o
   1  16   7        2.57        6.98      6.04 o
   0   0   8     3224.83     2951.94     30.24 o
   2   0   8        3.95        1.46      2.25 o
   4   0   8      879.80      901.98     20.70 o
   6   0   8        4.77        8.73      4.83 o
   1   1   8        4.72        0.58      0.89 o
   2   1   8        0.10        2.97      2.30 o
   3   1   8      799.15      967.77     22.40 o
   4   1   8        0.29        2.30      1.22 o
   5   1   8     3609.54     4296.87     41.28 o
   6   1   8        0.01        4.46      2.76 o
   0   2   8       94.68       59.75      8.63 o
   1   2   8     4296.23     4212.86     46.65 o
   2   2   8     1436.62     1435.01     23.68 o
   3   2   8       48.96       61.76      8.99 o
   4   2   8       11.78       12.13      1.79 o
   5   2   8      299.71      338.52     18.22 o
   6   2   8        0.04        0.28      3.24 o
   1   3   8      748.93      847.59     15.18 o
   2   3   8      483.03      503.48     22.99 o
   3   3   8      232.39      247.45     10.97 o
   4   3   8     1635.40     1797.87     31.31 o
   5   3   8      934.53     1017.10     15.21 o
   6   3   8      289.87      273.45     26.35 o
   0   4   8      893.08      805.39     25.26 o
   1   4   8      193.83      151.24     12.94 o
   2   4   8     1399.17     1500.43     29.66 o
   3   4   8     1226.74     1244.83     26.85 o
   4   4   8     3298.61     3559.79    114.63 o
   5   4   8       17.02        6.83      3.89 o
   6   4   8      680.08      861.44     29.04 o
   1   5   8       87.08       55.18      6.32 o
   2   5   8      322.53      340.04     14.21 o
   3   5   8        1.05        6.46      2.23 o
   4   5   8     1068.31     1113.83     27.33 o
   5   5   8       99.38       57.28      7.09 o
   6   5   8       57.36       32.94      6.58 o
   0   6   8      934.78      955.82     30.77 o
   1   6   8      120.27      126.64     12.90 o
   2   6   8      713.12      830.59     22.98 o
   3   6   8       57.32       39.57      4.44 o
   4   6   8       57.69       52.25      6.73 o
   5   6   8       43.71       40.02      5.87 o
   6   6   8       39.63       23.34      5.69 o
   1   7   8        7.71        8.09      3.42 o
   2   7   8        1.89        4.48      3.39 o
   3   7   8      410.22      388.33     18.00 o
   4   7   8      168.44      165.73     14.35 o
   5   7   8       14.11       15.16      3.53 o
   6   7   8      442.42      507.39     31.51 o
   0   8   8      270.21      178.74     44.58 o
   1   8   8      164.99      172.30     13.51 o
   2   8   8      396.76      420.66     16.72 o
   3   8   8      186.77      162.61     14.31 o
   4   8   8     1808.34     1984.52     32.01 o
   5   8   8       19.02       12.46      3.17 o
   6   8   8      804.84      900.24     91.99 o
   1   9   8       38.07       28.59      4.20 o
   2   9   8        0.61        4.96      3.06 o
   3   9   8      561.27      638.72     26.82 o
   4   9   8       12.57        7.52      3.78 o
   5   9   8       33.64       32.70      5.34 o
   0  10   8       55.85       44.38      9.37 o
   1  10   8      326.96      377.33     21.47 o
   2  10   8       13.07       23.13      4.33 o
   3  10   8      259.95      276.57     16.22 o
   4  10   8       12.97        8.67      3.21 o
   5  10   8      107.85      103.36     12.32 o
   1  11   8      233.20      219.17     15.72 o
   2  11   8      179.91      130.41     12.31 o
   3  11   8      358.83      395.91     43.16 o
   4  11   8       39.28       30.69      6.07 o
   5  11   8       67.16       55.90      6.13 o
   0  12   8        4.88       -2.50      6.62 o
   1  12   8       12.38       13.01      4.48 o
   2  12   8       60.51       44.35      6.98 o
   3  12   8     1443.14     1827.41     64.81 o
   4  12   8        0.10        7.66      4.09 o
   1  13   8       25.04       22.71      6.18 o
   2  13   8       73.21       61.29     10.92 o
   3  13   8      544.92      742.04     54.29 o
   4  13   8        7.78       15.09      4.69 o
   0  14   8      418.70      492.32     38.08 o
   1  14   8       21.85        8.60      5.17 o
   2  14   8        5.97        7.89      4.84 o
   3  14   8       27.45       25.06      6.08 o
   1  15   8       30.68       21.68      4.66 o
   2  15   8      414.71      376.07     26.09 o
   0  16   8      169.25      144.41     37.39 o
   1  16   8       54.21       38.25      7.41 o
   1   0   9     2562.65     2557.89     75.67 o
   3   0   9      270.10      359.58     17.26 o
   5   0   9     3817.50     4287.83    188.76 o
   1   1   9     2437.86     2593.19     27.61 o
   2   1   9     3301.77     3586.97     41.65 o
   3   1   9      273.26      256.34     13.37 o
   4   1   9     2155.78     2359.88     33.34 o
   5   1   9       44.74       29.06      3.78 o
   6   1   9      157.44      149.35     22.63 o
   0   2   9      145.08      168.40      8.99 o
   1   2   9     3778.58     3859.11     88.42 o
   2   2   9     2164.30     2433.27     24.40 o
   3   2   9      344.62      347.39     13.63 o
   4   2   9       12.72        7.94      2.86 o
   5   2   9        0.22        0.20      2.09 o
   6   2   9       54.42       53.95      8.13 o
   1   3   9      516.13      449.69     24.68 o
   2   3   9      532.06      567.36     34.14 o
   3   3   9      101.44       53.64     16.62 o
   4   3   9      639.52      602.58     51.38 o
   5   3   9      985.82     1162.49     25.81 o
   6   3   9       16.58        4.03      3.59 o
   0   4   9      142.92       64.91     12.28 o
   1   4   9      185.28      217.09      7.80 o
   2   4   9     3774.00     4273.44     59.63 o
   3   4   9     1321.33     1450.09     22.67 o
   4   4   9     1198.21     1193.18     50.71 o
   5   4   9      884.01      854.66     34.78 o
   6   4   9        0.05       -2.38      1.65 o
   1   5   9       14.49       11.11      3.80 o
   2   5   9      616.63      569.58     50.51 o
   3   5   9       11.71       20.82      3.62 o
   4   5   9     1746.80     1854.70     46.56 o
   5   5   9      556.56      590.81     22.67 o
   6   5   9        2.90        9.93      3.68 o
   0   6   9     1534.30     1398.34     37.52 o
   1   6   9       26.69       20.67      3.31 o
   2   6   9      417.32      430.38     13.35 o
   3   6   9      201.20      248.02     17.41 o
   4   6   9       48.24       26.52      8.05 o
   5   6   9        0.13        9.65      2.28 o
   6   6   9      310.55      346.09     22.23 o
   1   7   9     1672.00     1934.25     27.39 o
   2   7   9        4.62       13.74      2.36 o
   3   7   9      316.84      286.96     17.28 o
   4   7   9      167.73      145.79     13.08 o
   5   7   9       85.60       56.32      7.55 o
   6   7   9      623.24      744.11     39.75 o
   0   8   9      524.28      270.70    109.43 o
   1   8   9       55.53       70.09      8.26 o
   2   8   9      109.32      114.46      9.92 o
   3   8   9     3590.63     4028.16    143.05 o
   4   8   9      150.99      176.20     15.82 o
   5   8   9        0.42        7.82      5.23 o
   1   9   9        7.78       11.69      4.64 o
   2   9   9        1.60       12.77      4.15 o
   3   9   9     1333.37     1623.98     21.06 o
   4   9   9      194.67      192.39     22.69 o
   5   9   9       33.54       31.66      6.10 o
   0  10   9     1064.00     1311.36     53.49 o
   1  10   9      176.81      183.03     13.83 o
   2  10   9        0.00        2.69      4.46 o
   3  10   9      483.19      564.39     22.06 o
   4  10   9        2.93        8.10      3.15 o
   5  10   9        2.78        3.04      3.86 o
   1  11   9      328.78      317.34     28.91 o
   2  11   9       59.01       38.07      5.29 o
   3  11   9       60.11       33.45      4.73 o
   4  11   9        5.43       15.06      7.13 o
   5  11   9       12.00       12.54      5.69 o
   0  12   9      423.31      374.62     54.71 o
   1  12   9      102.44       71.71      9.03 o
   2  12   9      195.44      211.60     19.57 o
   3  12   9      769.95     1003.00     25.35 o
   4  12   9      290.66      342.68     28.08 o
   1  13   9        6.32        8.93      4.36 o
   2  13   9       10.98       10.87      3.28 o
   3  13   9       13.25       17.72      5.49 o
   4  13   9       19.86       15.37      3.87 o
   0  14   9      219.99      172.30     31.74 o
   1  14   9      114.40      129.33     17.01 o
   2  14   9        3.01        4.68      4.03 o
   3  14   9        1.26       10.26      4.59 o
   1  15   9        4.55        8.22      4.79 o
   2  15   9      101.15       83.34     16.37 o
   0  16   9      586.62      534.49     66.76 o
   1  16   9      157.81      131.31     14.44 o
   0   0  10      361.36      436.05     19.48 o
   2   0  10    14578.47    17596.13   7113.77 o
   4   0  10     3389.51     3549.93    115.92 o
   6   0  10      146.75      121.66     30.90 o
   1   1  10     1337.30     1330.14     20.61 o
   2   1  10        9.96       19.44      5.46 o
   3   1  10      265.29      279.12     17.18 o
   4   1  10      921.11      842.54     38.90 o
   5   1  10        3.10        5.51      2.98 o
   6   1  10       32.53       21.06      5.13 o
   0   2  10     2667.39     2735.13     24.67 o
   1   2  10       80.15       57.12      8.20 o
   2   2  10     1072.96     1113.94     23.87 o
   3   2  10       17.35       15.98      3.77 o
   4   2  10       47.74       32.74      3.98 o
   5   2  10      314.48      250.31     20.23 o
   6   2  10       21.47        8.53      3.18 o
   1   3  10     4229.15     4801.47     70.36 o
   2   3  10       27.68        9.58      2.64 o
   3   3  10     1702.68     1770.48     29.49 o
   4   3  10        2.72        4.90      4.56 o
   5   3  10      123.56       84.02     10.90 o
   6   3  10      309.59      354.84     19.46 o
   0   4  10      343.95      394.54     23.94 o
   1   4  10       27.32        9.38      3.66 o
   2   4  10     1710.45     2081.16     28.10 o
   3   4  10        0.72        5.17      3.36 o
   4   4  10      628.12      632.32     25.75 o
   5   4  10     2240.99     2760.03     53.98 o
   6   4  10       55.79       45.95      6.13 o
   1   5  10      739.47      812.83     19.18 o
   2   5  10       33.86       17.46      2.68 o
   3   5  10     2332.43     2703.29     51.15 o
   4   5  10       58.38       57.75      7.13 o
   5   5  10      326.50      338.52     28.63 o
   6   5  10       23.87       13.20      3.56 o
   0   6  10        3.47        3.04      2.68 o
   1   6  10     1532.89     1734.31     25.32 o
   2   6  10       23.33       22.46      4.07 o
   3   6  10     1418.75     1641.43     25.39 o
   4   6  10       34.03       19.18      3.74 o
   5   6  10       80.29       54.08      7.12 o
   6   6  10       39.56       34.80      6.15 o
   1   7  10     3008.48     3508.22     46.97 o
   2   7  10       44.81       28.87      4.87 o
   3   7  10      622.86      685.17     20.70 o
   4   7  10       35.27       26.68      4.50 o
   5   7  10       27.88       21.92      5.54 o
   6   7  10       19.41       10.29      3.77 o
   0   8  10     1102.66     1233.12     29.60 o
   1   8  10     2256.40     2450.11     34.73 o
   2   8  10       12.85        5.27      2.23 o
   3   8  10      389.09      384.57     23.28 o
   4   8  10        1.68        1.04      3.57 o
   5   8  10      240.56      202.97     20.36 o
   1   9  10       39.24       23.51      4.09 o
   2   9  10        1.79        3.08      3.78 o
   3   9  10      443.77      402.54     19.98 o
   4   9  10      737.37      851.74     74.26 o
   5   9  10       70.62       38.41      8.61 o
   0  10  10       28.98       26.36     14.23 o
   1  10  10       36.46       34.81      6.18 o
   2  10  10      451.40      475.14     28.44 o
   3  10  10       29.48       13.88      3.34 o
   4  10  10       37.61       24.06      5.12 o
   5  10  10       85.44       86.96     11.13 o
   1  11  10       35.63       19.26      6.74 o
   2  11  10      239.75      245.30     16.42 o
   3  11  10        4.20        6.27      5.40 o
   4  11  10      253.38      231.97     22.22 o
   0  12  10     1392.69     1790.05     72.13 o
   1  12  10      233.26      220.89     18.17 o
   2  12  10      183.11      159.99     19.42 o
   3  12  10       11.02       11.42      2.74 o
   4  12  10      172.87      178.31     20.29 o
   1  13  10      141.31      136.02     16.54 o
   2  13  10      284.02      320.86     19.42 o
   3  13  10       85.04      103.07     21.14 o
   4  13  10       43.91       20.35      6.34 o
   0  14  10      257.20      204.87     30.59 o
   1  14  10       88.56       60.01      9.11 o
   2  14  10       15.73       15.73      5.93 o
   3  14  10       49.88       42.49      7.00 o
   1  15  10        2.89        4.40      4.64 o
   2  15  10      378.24      466.72     30.84 o
   0  16  10        0.03        8.24      8.98 o
   1   0  11      206.14      237.76     20.81 o
   3   0  11        1.10        0.35      0.90 o
   5   0  11     1455.75     1786.63     43.51 o
   1   1  11     1766.71     1946.79     24.27 o
   2   1  11     2750.65     3083.51     58.27 o
   3   1  11       43.96       13.57      4.79 o
   4   1  11      783.73      784.83     35.01 o
   5   1  11        0.31        5.49      1.61 o
   6   1  11       11.29       11.35      2.38 o
   0   2  11      761.29      805.96     29.35 o
   1   2  11      254.70      255.36     18.82 o
   2   2  11     1273.45     1374.56     28.26 o
   3   2  11        3.08        3.68      1.48 o
   4   2  11     1114.92     1187.01     25.81 o
   5   2  11      697.93      723.98     15.88 o
   6   2  11       21.31       22.71      4.16 o
   1   3  11     8453.13     9860.61    273.06 o
   2   3  11      126.05      129.88      7.99 o
   3   3  11       10.51       13.00      3.24 o
   4   3  11      494.60      501.15     29.08 o
   5   3  11      210.90      209.16     17.55 o
   6   3  11       64.54       44.26      7.63 o
   0   4  11     2579.88     2897.05     45.23 o
   1   4  11     1607.92     1704.89     22.41 o
   2   4  11      360.67      411.23     11.54 o
   3   4  11     1301.51     1382.71     22.09 o
   4   4  11        5.23        5.11      5.08 o
   5   4  11       57.42       38.56      6.24 o
   6   4  11      154.20      154.12     16.47 o
   1   5  11     1237.68     1310.77     23.07 o
   2   5  11      311.58      292.90     13.13 o
   3   5  11        0.31        3.36      2.19 o
   4   5  11      781.43      986.91     34.15 o
   5   5  11        0.03        4.63      3.51 o
   6   5  11        7.11       14.63      5.73 o
   0   6  11     2384.79     2374.07     60.17 o
   1   6  11       25.11       12.14      2.39 o
   2   6  11     2313.55     2592.77     33.58 o
   3   6  11      191.67      193.17     13.56 o
   4   6  11       50.42       30.46      4.59 o
   5   6  11      864.70      949.47     42.87 o
   6   6  11       56.23       56.49      8.82 o
   1   7  11      457.03      463.18     24.62 o
   2   7  11      412.28      393.45     16.97 o
   3   7  11      480.87      517.02     29.60 o
   4   7  11        0.35        1.59      1.89 o
   5   7  11      325.91      366.69     22.22 o
   6   7  11       36.91       31.57      5.82 o
   0   8  11      946.20     1102.53     30.77 o
   1   8  11       73.04       44.04      5.20 o
   2   8  11        2.16       12.32      2.96 o
   3   8  11      757.31      843.31     21.91 o
   4   8  11       51.59       22.26      7.53 o
   5   8  11      293.65      333.24     24.90 o
   1   9  11      404.47      463.04     31.30 o
   2   9  11        0.79       15.83      3.26 o
   3   9  11      213.20      217.80     13.48 o
   4   9  11       63.43       22.46     12.54 o
   5   9  11       48.75       30.65      5.88 o
   0  10  11     1639.19     1933.84     92.17 o
   1  10  11       82.76       75.37      9.23 o
   2  10  11       24.79       13.82      3.61 o
   3  10  11      142.23      133.44     13.83 o
   4  10  11        0.05        9.58      4.47 o
   5  10  11        0.02        3.48      4.44 o
   1  11  11      113.98       91.44     11.36 o
   2  11  11      988.88     1206.18     27.43 o
   3  11  11        1.66       11.85      3.89 o
   4  11  11       23.29       22.60      5.25 o
   0  12  11      210.52      206.82     22.63 o
   1  12  11      248.67      261.65     19.55 o
   2  12  11      259.72      272.85     17.16 o
   3  12  11       34.74       45.19      6.51 o
   4  12  11       47.09       33.36      7.18 o
   1  13  11        2.96       11.56      5.33 o
   2  13  11      130.94      137.57     15.45 o
   3  13  11      221.75      225.45     21.28 o
   0  14  11      207.43      163.77     25.51 o
   1  14  11      147.46      144.17     17.55 o
   2  14  11      292.53      363.93     21.20 o
   3  14  11        4.03        3.31      4.45 o
   1  15  11       89.19       66.90     12.83 o
   2  15  11       62.26       40.44      8.82 o
   0   0  12      157.46      150.03     38.66 o
   2   0  12      412.61      511.21     30.10 o
   4   0  12      246.81      232.80     24.84 o
   6   0  12        0.35        5.55      2.25 o
   1   1  12     5067.60     5710.61     89.32 o
   2   1  12      441.17      354.15     14.59 o
   3   1  12      149.24      174.83     13.29 o
   4   1  12       78.16       63.53      9.81 o
   5   1  12       21.75       17.00      2.85 o
   6   1  12        0.00        9.22      3.54 o
   0   2  12      176.82      140.71     10.67 o
   1   2  12     1390.82     1546.15     29.62 o
   2   2  12     2643.77     2995.74     39.90 o
   3   2  12     2286.27     2470.48     32.47 o
   4   2  12     1267.15     1363.30     26.19 o
   5   2  12     1393.67     1633.13     40.70 o
   6   2  12       11.62       16.83      3.36 o
   1   3  12     1569.65     1913.78     26.37 o
   2   3  12        0.50        3.35      1.58 o
   3   3  12        2.67        5.21      2.82 o
   4   3  12      191.50      167.60     15.71 o
   5   3  12      206.24      172.81     18.86 o
   6   3  12        0.46        3.01      3.72 o
   0   4  12     1454.74     1702.96     35.51 o
   1   4  12      710.53      770.04     20.25 o
   2   4  12      104.82       97.35      7.34 o
   3   4  12       44.62       10.93     19.08 o
   4   4  12        6.97       13.86      3.24 o
   5   4  12      118.31       90.30     11.08 o
   6   4  12       23.47       22.41      4.98 o
   1   5  12      332.30      340.38     19.47 o
   2   5  12     2834.71     3065.20     46.19 o
   3   5  12        2.25        2.50      2.26 o
   4   5  12      421.42      367.94     26.11 o
   5   5  12       52.77       35.63      9.93 o
   6   5  12       47.67       27.45      4.58 o
   0   6  12     5394.98     6186.30    149.83 o
   1   6  12        0.94        5.51      3.02 o
   2   6  12       59.57       70.82      6.94 o
   3   6  12      117.12       78.21     11.64 o
   4   6  12      740.58      822.80     25.11 o
   5   6  12        4.31        1.88      4.00 o
   6   6  12       10.76        8.54      2.19 o
   1   7  12      175.39      148.89     16.73 o
   2   7  12     1349.08     1492.19     22.74 o
   3   7  12     1193.37     1251.06     47.33 o
   4   7  12       51.42       37.75      5.72 o
   5   7  12       56.69       25.20      6.05 o
   0   8  12       21.62       18.59      4.62 o
   1   8  12        0.66        6.73      3.60 o
   2   8  12       37.00       40.16      5.00 o
   3   8  12      405.82      442.07     18.62 o
   4   8  12      116.64      103.74     11.26 o
   5   8  12      117.81      111.50     13.55 o
   1   9  12      283.98      285.82     23.21 o
   2   9  12      331.09      361.37     21.82 o
   3   9  12      156.18      109.54     20.42 o
   4   9  12       49.18        9.93      7.39 o
   5   9  12       46.17       38.35      5.03 o
   0  10  12     2358.13     2784.75     77.38 o
   1  10  12      300.61      290.12     26.64 o
   2  10  12      429.86      436.03     28.37 o
   3  10  12      163.24      143.84     15.97 o
   4  10  12       22.83       14.89      4.62 o
   5  10  12      235.86      302.70     27.16 o
   1  11  12      267.75      260.74     19.10 o
   2  11  12      133.31      110.50     13.75 o
   3  11  12      649.39      752.84     20.40 o
   4  11  12        4.74       13.19      6.32 o
   0  12  12       38.24       24.90      6.53 o
   1  12  12      334.63      313.19     29.61 o
   2  12  12        1.56        8.10      3.43 o
   3  12  12      212.44      186.58     17.92 o
   4  12  12        0.01        8.31      3.73 o
   1  13  12        9.44        7.08      5.03 o
   2  13  12        0.32        7.73      3.21 o
   3  13  12       42.06       39.94      7.02 o
   0  14  12       34.61       25.21      7.16 o
   1  14  12       34.87       32.69      7.69 o
   2  14  12       15.35       13.49      4.53 o
   3  14  12       36.73       40.39      5.96 o
   1  15  12        0.73        0.36      3.86 o
   2  15  12       26.42       23.95      6.58 o
   1   0  13      434.01      406.14     81.79 o
   3   0  13      965.73      998.86     33.43 o
   5   0  13       30.00       26.92      5.06 o
   1   1  13     2062.14     2421.84     28.52 o
   2   1  13      147.13      120.87      8.98 o
   3   1  13     1422.96     1237.95    186.89 o
   4   1  13      564.63      537.69     51.77 o
   5   1  13      258.87      235.26     16.40 o
   6   1  13        1.33        6.06      3.21 o
   0   2  13       68.81       43.18     10.15 o
   1   2  13     1721.06     1926.50     28.85 o
   2   2  13     2564.85     2995.88     47.02 o
   3   2  13     2162.94     2275.43     32.73 o
   4   2  13     1382.40     1466.61     28.57 o
   5   2  13       54.82       12.28     17.42 o
   6   2  13        4.65        6.62      3.58 o
   1   3  13      102.95       83.00      8.52 o
   2   3  13      575.96      689.90     20.22 o
   3   3  13     4000.21     4356.16     64.08 o
   4   3  13      828.44      877.92     48.38 o
   5   3  13        0.00        2.45      2.90 o
   6   3  13        4.80       13.79      3.62 o
   0   4  13      848.60      926.15     25.26 o
   1   4  13      469.90      530.57     18.33 o
   2   4  13      860.99     1085.39     21.93 o
   3   4  13      382.08      426.18     23.32 o
   4   4  13        4.94        2.44      2.80 o
   5   4  13       52.59       38.95      7.64 o
   6   4  13       26.37       18.33      3.90 o
   1   5  13     1310.05     1433.76     25.60 o
   2   5  13      244.28      224.84     12.20 o
   3   5  13       56.23       18.78      6.44 o
   4   5  13      416.46      452.12     23.03 o
   5   5  13       13.33        6.76      2.14 o
   6   5  13      106.40      103.59     12.48 o
   0   6  13       14.15        3.98      3.03 o
   1   6  13       77.09       60.15      6.66 o
   2   6  13      249.63      268.30     14.91 o
   3   6  13      873.39      931.43     21.68 o
   4   6  13        4.41        2.55      1.76 o
   5   6  13      552.24      602.07     40.38 o
   6   6  13      166.51      130.96     25.44 o
   1   7  13       73.15       57.80      7.19 o
   2   7  13       47.88       26.59      5.65 o
   3   7  13      565.96      607.40     25.15 o
   4   7  13      132.46      127.19     13.65 o
   5   7  13       63.77       68.87     10.35 o
   0   8  13     2403.27     2766.25     83.79 o
   1   8  13      460.52      519.64     16.43 o
   2   8  13       61.50       50.40      5.15 o
   3   8  13        9.12        4.86      2.92 o
   4   8  13       14.34       14.95      4.63 o
   5   8  13       16.02       14.60      3.28 o
   1   9  13      105.74       87.98     10.20 o
   2   9  13      701.15      746.79     21.48 o
   3   9  13       90.81       54.41      9.66 o
   4   9  13       10.06       10.84      2.35 o
   5   9  13      389.37      452.26     26.86 o
   0  10  13      614.98      731.16    148.01 o
   1  10  13       42.64       32.10      5.19 o
   2  10  13      481.77      587.56     27.61 o
   3  10  13      681.72      781.85     21.05 o
   4  10  13       75.16       71.70      8.91 o
   5  10  13      434.18      509.40     33.43 o
   1  11  13       21.11       16.40      3.69 o
   2  11  13       56.46       46.05      5.71 o
   3  11  13        7.49       17.17      3.71 o
   4  11  13        0.85        8.90      2.90 o
   0  12  13        5.29       18.01     10.11 o
   1  12  13      233.50      221.40     20.02 o
   2  12  13        8.49       16.39      3.55 o
   3  12  13       17.28       18.53      3.61 o
   4  12  13        4.76       11.06      3.17 o
   1  13  13       14.15       15.50      5.72 o
   2  13  13        6.90        4.91      4.11 o
   3  13  13        2.76       11.06      3.59 o
   0  14  13      111.88       95.65     14.83 o
   1  14  13     1424.99     1624.11    170.97 o
   2  14  13        0.06        8.56      5.39 o
   1  15  13       76.77       54.70      8.26 o
   0   0  14        4.85        4.15      2.83 o
   2   0  14     2334.23     2925.97     60.62 o
   4   0  14      265.35      304.23     36.87 o
   6   0  14      271.32      335.82     36.96 o
   1   1  14       92.15       99.77      7.85 o
   2   1  14      386.47      433.77     30.13 o
   3   1  14     1849.93     1897.64     37.66 o
   4   1  14     2961.18     3360.79    138.02 o
   5   1  14       41.59       28.74      5.41 o
   6   1  14        1.83        9.78      4.09 o
   0   2  14       61.94       51.90     12.44 o
   1   2  14       16.31        5.90      2.98 o
   2   2  14        0.00        3.19      3.35 o
   3   2  14      223.52      201.43     15.92 o
   4   2  14       13.30        3.62      4.47 o
   5   2  14      323.45      353.46     18.51 o
   6   2  14       31.16       31.53      4.85 o
   1   3  14      126.24      150.92     10.87 o
   2   3  14      348.17      377.30     22.14 o
   3   3  14      339.68      354.36     22.92 o
   4   3  14     1851.67     2081.16     27.97 o
   5   3  14       48.90       24.21      8.47 o
   6   3  14        7.21       15.04      3.02 o
   0   4  14       17.86       14.03      4.02 o
   1   4  14       63.35       61.76      7.18 o
   2   4  14      303.23      302.77     18.86 o
   3   4  14      494.53      504.01     32.45 o
   4   4  14       18.75        9.45      4.96 o
   5   4  14       57.72       38.38      7.88 o
   6   4  14        0.32        2.61      2.06 o
   1   5  14      137.47      157.21      9.00 o
   2   5  14      267.84      331.32     14.45 o
   3   5  14      665.01      683.49     19.24 o
   4   5  14       12.30       10.78      2.53 o
   5   5  14      432.33      362.71     31.09 o
   6   5  14        4.54        6.44      4.41 o
   0   6  14      341.47      371.64     46.40 o
   1   6  14     1094.79     1144.71     25.37 o
   2   6  14       28.22       20.51      2.66 o
   3   6  14     4288.05     4715.93    114.87 o
   4   6  14      249.88      291.24     17.46 o
   5   6  14     1206.80     1444.69     50.11 o
   1   7  14        2.53        5.25      2.87 o
   2   7  14       67.57       65.05      6.95 o
   3   7  14      287.46      251.86     12.93 o
   4   7  14        0.55       10.11      2.40 o
   5   7  14      107.68       55.83     16.92 o
   0   8  14     1218.34     1420.15     45.98 o
   1   8  14        0.05        8.69      3.76 o
   2   8  14       29.50       24.38      4.68 o
   3   8  14       60.08       44.88      5.90 o
   4   8  14       76.49       49.31      5.37 o
   5   8  14       13.48        7.59      4.28 o
   1   9  14      165.86      174.31     12.18 o
   2   9  14      881.95      934.13     18.48 o
   3   9  14        2.37        3.63      3.53 o
   4   9  14       47.16       31.73      4.92 o
   5   9  14      150.26      129.15     16.73 o
   0  10  14      465.60      607.67     44.58 o
   1  10  14       82.57       42.27      5.67 o
   2  10  14      761.63      844.71     41.73 o
   3  10  14      636.87      739.70     16.68 o
   4  10  14       67.83       49.40      6.11 o
   1  11  14        1.80        2.80      3.03 o
   2  11  14      297.35      346.10     16.61 o
   3  11  14       16.17       11.06      3.33 o
   4  11  14      136.19      113.43     13.87 o
   0  12  14      621.20      766.23     26.93 o
   1  12  14      288.65      336.03     17.08 o
   2  12  14       28.06       31.33      6.30 o
   3  12  14        0.42        6.82      4.36 o
   1  13  14      133.38      143.12     14.59 o
   2  13  14      391.11      415.15     16.46 o
   3  13  14        0.16        2.98      3.13 o
   0  14  14       23.14       18.61      5.56 o
   1  14  14       95.40       97.44     12.09 o
   2  14  14      263.54      303.96     19.88 o
   1  15  14       48.13       35.60      5.82 o
   1   0  15        3.53        6.68      2.31 o
   3   0  15       30.17       25.01      5.52 o
   5   0  15      203.61      190.47     32.24 o
   1   1  15       82.01       51.22      4.64 o
   2   1  15        1.62        1.22      1.90 o
   3   1  15       30.78       25.68      6.83 o
   4   1  15      410.87      361.25     44.14 o
   5   1  15      314.50      332.00     21.53 o
   6   1  15        6.04       10.85      3.46 o
   0   2  15        2.99        6.13      5.75 o
   1   2  15      124.46      110.70      7.94 o
   2   2  15      542.72      633.41     18.31 o
   3   2  15       84.22       89.53     10.66 o
   4   2  15     3794.93     4434.47     66.19 o
   5   2  15      239.81      271.08     25.71 o
   6   2  15      177.23      168.88     42.09 o
   1   3  15       85.77       71.43      8.56 o
   2   3  15       85.78       84.79      7.53 o
   3   3  15        3.69        5.38      2.57 o
   4   3  15       30.92       14.68      3.55 o
   5   3  15       42.33       36.11      5.20 o
   6   3  15       26.08       19.07      3.73 o
   0   4  15       94.92       64.34     14.80 o
   1   4  15      236.15      291.88     13.19 o
   2   4  15      127.27      154.31     11.31 o
   3   4  15       19.84       20.61      3.01 o
   4   4  15      136.20      116.66     14.54 o
   5   4  15       58.18       33.94      9.82 o
   6   4  15      126.12       95.59     17.57 o
   1   5  15       69.64       59.00      7.04 o
   2   5  15        3.94        6.12      2.79 o
   3   5  15     1847.95     1010.85    433.98 o
   4   5  15      513.01      583.86     19.43 o
   5   5  15     1300.82     1564.43     49.80 o
   0   6  15       91.16       66.50      9.58 o
   1   6  15      129.17      133.30      9.22 o
   2   6  15       29.12       15.92      3.68 o
   3   6  15      385.23      328.75     21.92 o
   4   6  15      317.41      326.21     15.65 o
   5   6  15       42.98       17.13      8.80 o
   1   7  15       32.43       25.02      5.79 o
   2   7  15       57.17       33.28      4.64 o
   3   7  15     1574.57     1858.67     30.53 o
   4   7  15       17.79        8.34      2.45 o
   5   7  15      499.64      524.82     24.49 o
   0   8  15       15.65       16.48      4.38 o
   1   8  15        0.08        5.06      2.74 o
   2   8  15      190.34      162.75     12.28 o
   3   8  15        4.51        5.92      1.86 o
   4   8  15        3.27        5.99      1.68 o
   5   8  15      266.02      310.58     26.26 o
   1   9  15       24.00       12.25      2.74 o
   2   9  15      274.74      240.10     26.64 o
   3   9  15      533.24      607.35     29.39 o
   4   9  15        0.31        4.57      3.75 o
   5   9  15       94.94       97.17      9.86 o
   0  10  15      230.87      189.44     34.70 o
   1  10  15        6.67       10.73      3.40 o
   2  10  15      305.95      337.44     19.34 o
   3  10  15      505.54      547.80     21.79 o
   4  10  15       25.05       14.76      2.98 o
   1  11  15       48.84       30.37      5.30 o
   2  11  15       45.39       35.12      4.61 o
   3  11  15       58.19       44.99      5.98 o
   4  11  15        1.60        0.37      3.40 o
   0  12  15      233.33      250.97     29.30 o
   1  12  15       43.03       29.51      5.53 o
   2  12  15      105.85       88.43      8.62 o
   3  12  15        2.86        5.88      2.56 o
   1  13  15        5.46       12.58      3.32 o
   2  13  15      564.41      648.02     34.07 o
   3  13  15       14.94       11.33      3.15 o
   0  14  15      162.49      165.33     26.70 o
   1  14  15        3.05        9.08      3.34 o
   2  14  15      368.62      458.77     34.53 o
   0   0  16      341.74      356.49     17.96 o
   2   0  16       53.74       63.65     19.94 o
   4   0  16       59.30       44.37     17.54 o
   6   0  16        5.87       17.95      4.88 o
   1   1  16      117.40      108.36      7.31 o
   2   1  16      299.31      361.87     15.91 o
   3   1  16      246.40      219.74     20.77 o
   4   1  16      782.71      894.75     21.08 o
   5   1  16      388.20      401.79     25.71 o
   6   1  16      150.52      125.18     20.86 o
   0   2  16       39.24       21.95      4.23 o
   1   2  16       93.94       79.28      7.81 o
   2   2  16       12.33       12.15      2.48 o
   3   2  16      139.79       30.44     67.50 o
   4   2  16      570.44      560.33     24.42 o
   5   2  16      614.70      717.22     32.29 o
   6   2  16       41.38       54.83     16.06 o
   1   3  16       29.19       19.71      3.00 o
   2   3  16       32.28       27.71      5.96 o
   3   3  16      650.74      690.79     37.92 o
   4   3  16      343.29      361.37     19.29 o
   5   3  16      212.72      225.02     20.24 o
   6   3  16      659.76      777.76     50.03 o
   0   4  16       30.67       14.31      6.09 o
   1   4  16       37.06       16.85      6.95 o
   2   4  16      138.58      127.00     16.13 o
   3   4  16      101.60       83.51      8.53 o
   4   4  16       18.47        8.18      4.66 o
   5   4  16      387.98      416.30     19.41 o
   1   5  16      208.49      192.12     15.10 o
   2   5  16       22.40       18.55      4.84 o
   3   5  16       10.21        2.91      4.47 o
   4   5  16      256.57      265.86     17.63 o
   5   5  16       19.85       14.14      5.53 o
   0   6  16        2.26       11.96      3.98 o
   1   6  16       24.75       20.74      4.54 o
   2   6  16       97.64       87.24      9.46 o
   3   6  16      104.20       73.16     10.79 o
   4   6  16      549.41      615.19     17.46 o
   5   6  16      172.70      138.81     15.25 o
   1   7  16       99.90       82.99      8.55 o
   2   7  16      132.78      103.40     12.93 o
   3   7  16        5.82        4.32      2.56 o
   4   7  16        0.50        5.58      3.52 o
   5   7  16       14.46        7.48      4.05 o
   0   8  16       14.83       23.29      5.39 o
   1   8  16       37.16       43.83      5.01 o
   2   8  16        3.21        3.60      1.94 o
   3   8  16       22.36       14.11      2.76 o
   4   8  16        0.22        9.09      3.54 o
   5   8  16       21.88       22.94      3.77 o
   1   9  16       23.03       16.41      3.30 o
   2   9  16       36.59       16.67      4.21 o
   3   9  16      549.73      620.89     37.61 o
   4   9  16      273.38      289.34     16.35 o
   0  10  16       15.56       13.87      5.98 o
   1  10  16       90.93       73.81      7.84 o
   2  10  16       36.45       25.78      3.56 o
   3  10  16      559.22      614.60     30.14 o
   4  10  16        0.81        0.88      2.82 o
   1  11  16        0.91        7.69      3.08 o
   2  11  16       26.22       22.73      3.49 o
   3  11  16      137.34      121.31     11.97 o
   4  11  16       71.57       57.20      9.48 o
   0  12  16       12.04       15.39      5.68 o
   1  12  16       32.64        8.30      5.20 o
   2  12  16       44.67       32.05      4.47 o
   3  12  16        0.90        7.50      2.56 o
   1  13  16       20.19       19.56      3.44 o
   2  13  16      279.05      318.65     25.45 o
   0  14  16        0.01       11.31      5.31 o
   1  14  16       58.53       56.88      6.40 o
   1   0  17      278.57      264.74     17.82 o
   3   0  17       33.84       32.69      7.78 o
   5   0  17      309.49      386.30     28.15 o
   1   1  17       12.39       11.18      1.96 o
   2   1  17      158.94      166.09     10.56 o
   3   1  17       59.73       80.09     13.31 o
   4   1  17      219.49      212.98     19.37 o
   5   1  17      419.26      470.57     23.67 o
   6   1  17      280.46      286.18     30.53 o
   0   2  17       28.93       12.94      3.90 o
   1   2  17      158.33      152.09      8.37 o
   2   2  17      320.98      348.18     25.16 o
   3   2  17      121.11       94.53     21.59 o
   4   2  17        6.35        2.22      2.51 o
   5   2  17       29.18       21.16      5.99 o
   6   2  17       17.59       22.70      5.01 o
   1   3  17        7.85       15.87      4.37 o
   2   3  17      280.15      282.62     16.11 o
   3   3  17      365.15      409.33     19.08 o
   4   3  17      529.36      596.89     20.72 o
   5   3  17      223.87      225.66     20.36 o
   0   4  17      286.49      288.70     32.91 o
   1   4  17       39.00       32.98      4.80 o
   2   4  17      147.94      132.82     15.66 o
   3   4  17        3.69        3.63      5.56 o
   4   4  17      129.25       90.53     18.23 o
   5   4  17       10.50        5.17      4.68 o
   1   5  17       76.91       54.54      6.75 o
   2   5  17       38.95       29.44      4.87 o
   3   5  17        6.27        5.15      4.05 o
   4   5  17       76.57       68.32      8.76 o
   5   5  17       73.72       56.46      8.60 o
   0   6  17        4.88        3.09      3.18 o
   1   6  17        4.54        5.11      2.53 o
   2   6  17       21.64       22.06      5.06 o
   3   6  17       40.20       27.59      5.38 o
   4   6  17      285.43      240.04     41.31 o
   5   6  17       29.82       13.01      6.66 o
   1   7  17        5.26       19.34      4.22 o
   2   7  17      164.10      142.71     11.75 o
   3   7  17       12.84        4.04      2.18 o
   4   7  17       24.61       14.06      2.51 o
   5   7  17        0.07        3.75      1.64 o
   0   8  17        2.05        3.84      3.95 o
   1   8  17       48.72       31.10      4.27 o
   2   8  17       35.67       31.60      4.39 o
   3   8  17        0.24        5.39      2.79 o
   4   8  17       21.77       15.80      3.68 o
   5   8  17        1.26        5.03      1.83 o
   1   9  17       36.93       22.20      3.62 o
   2   9  17      110.88       87.40      9.36 o
   3   9  17      264.38      265.87     24.73 o
   4   9  17       18.16        7.99      4.01 o
   0  10  17       16.50        9.51      3.91 o
   1  10  17        1.56        9.35      2.72 o
   2  10  17      223.55      195.63     20.72 o
   3  10  17       21.21       15.05      2.91 o
   4  10  17       42.64       31.28      4.38 o
   1  11  17       34.76       30.84      4.48 o
   2  11  17      469.18      511.98     28.86 o
   3  11  17       21.49       13.63      4.43 o
   0  12  17       25.17       21.29      9.70 o
   1  12  17        9.93        7.00      5.44 o
   2  12  17      111.47      100.87     10.20 o
   3  12  17       50.67       33.87      3.69 o
   1  13  17        5.25        5.00      3.39 o
   2  13  17       34.55       28.99      3.73 o
   0  14  17       35.58       32.65      5.08 o
   1  14  17       49.48       49.21      4.85 o
   0   0  18      468.05      518.98     32.94 o
   2   0  18      281.37      348.09     19.07 o
   4   0  18       23.80       18.99      5.73 o
   1   1  18        0.14        2.13      2.11 o
   2   1  18       29.41       21.73      6.38 o
   3   1  18       28.26       25.95      4.91 o
   4   1  18        0.52        2.79      3.87 o
   5   1  18      177.05      195.55     21.65 o
   0   2  18       12.72       17.46      3.94 o
   1   2  18      297.01      318.42     16.56 o
   2   2  18        6.73        5.98      1.83 o
   3   2  18      284.93      277.01     23.45 o
   4   2  18       81.15       61.17      7.80 o
   5   2  18      271.99      344.71     21.60 o
   1   3  18       59.49       33.61      4.79 o
   2   3  18        2.85        3.58      1.80 o
   3   3  18      161.10      163.05     13.03 o
   4   3  18        2.41        3.92      2.69 o
   5   3  18       35.50       26.38      5.68 o
   0   4  18        8.81       13.33      4.71 o
   1   4  18      117.95       64.67     10.39 o
   2   4  18       25.82       13.93      7.36 o
   3   4  18      162.16      143.92     12.48 o
   4   4  18       22.24       11.26      7.42 o
   5   4  18        7.77       12.78      4.59 o
   1   5  18        6.35        1.30      2.99 o
   2   5  18      617.32      697.89     19.38 o
   3   5  18       88.23       52.85      9.01 o
   4   5  18      313.74      324.21     35.70 o
   5   5  18       14.93       10.85      4.99 o
   0   6  18      683.48      798.24     57.90 o
   1   6  18      231.52      206.75     14.88 o
   2   6  18       86.68       60.54      7.38 o
   3   6  18       86.11       36.26     11.87 o
   4   6  18       13.66        8.97      2.47 o
   5   6  18        7.27        5.85      2.31 o
   1   7  18        6.54       16.88      3.29 o
   2   7  18      621.25      535.34     56.44 o
   3   7  18       40.72       19.63      6.33 o
   4   7  18      299.92      355.76     17.71 o
   5   7  18       22.45       11.79      5.30 o
   0   8  18        0.00       -4.87      3.24 o
   1   8  18        0.46       -3.07      2.05 o
   2   8  18      355.94      382.81     15.28 o
   3   8  18       56.50       35.01      4.22 o
   4   8  18       29.43       16.56      3.38 o
   1   9  18       79.98       62.32      6.45 o
   2   9  18       23.67       16.15      4.16 o
   3   9  18       47.81       25.53      5.85 o
   4   9  18       29.84       26.92      3.68 o
   0  10  18       60.75       43.51     16.78 o
   1  10  18      103.05       93.41     12.62 o
   2  10  18        6.15       11.46      2.44 o
   3  10  18       54.20       45.35      7.63 o
   4  10  18        0.09        6.86      2.37 o
   1  11  18        1.51        7.76      2.87 o
   2  11  18       11.22        6.64      3.93 o
   3  11  18       92.25       55.57     11.90 o
   0  12  18        4.73        4.31      4.10 o
   1  12  18       20.99       13.42      3.48 o
   2  12  18        1.85        9.07      3.08 o
   3  12  18       29.51       29.38      3.38 o
   1  13  18       13.21       12.33      3.78 o
   2  13  18       52.75       38.33      4.07 o
   0  14  18        0.49        9.98      4.17 o
   1   0  19      202.65      207.81     29.97 o
   3   0  19      103.60       53.58     15.31 o
   5   0  19        0.96        6.16      3.86 o
   1   1  19      873.16      904.37     20.01 o
   2   1  19      339.83      299.92     28.82 o
   3   1  19      227.38      207.72     18.06 o
   4   1  19       43.57       17.31      4.88 o
   5   1  19        3.32       23.51      7.46 o
   0   2  19      360.93      396.63     23.16 o
   1   2  19      496.67      510.98     13.98 o
   2   2  19      134.68      129.83     15.24 o
   3   2  19      105.82       97.28     12.08 o
   4   2  19      364.23      417.85     22.38 o
   5   2  19       23.49       21.44      3.25 o
   1   3  19      176.17      161.54     11.61 o
   2   3  19       64.51       61.27      7.56 o
   3   3  19        2.76        4.80      2.29 o
   4   3  19        5.28        7.60      5.35 o
   5   3  19       91.86       95.73     10.64 o
   0   4  19       12.09        1.90      3.33 o
   1   4  19        7.35        5.84      2.47 o
   2   4  19      202.16      181.82     26.53 o
   3   4  19        9.42        4.62      1.72 o
   4   4  19       44.53       25.44      6.08 o
   5   4  19       15.44        7.21      4.08 o
   1   5  19       24.13       10.82      3.79 o
   2   5  19       20.89        6.10      4.09 o
   3   5  19      151.01      126.39     21.13 o
   4   5  19      191.11      250.99     22.16 o
   5   5  19      307.58      337.89     22.67 o
   0   6  19     1350.96     1487.50     35.63 o
   1   6  19       23.55       19.55      4.29 o
   2   6  19      324.17      271.43     24.63 o
   3   6  19      130.82       12.53     28.54 o
   4   6  19        0.68        5.91      3.65 o
   5   6  19       40.50       40.77      4.64 o
   1   7  19      149.46      131.69     11.43 o
   2   7  19        1.80        3.51      2.09 o
   3   7  19      235.42      127.89     28.45 o
   4   7  19       78.94       71.93      8.30 o
   0   8  19      104.88      100.71     14.06 o
   1   8  19        6.91        5.45      2.73 o
   2   8  19        8.38        8.20      2.45 o
   3   8  19      423.40      431.93     26.62 o
   4   8  19       30.92       25.99      3.97 o
   1   9  19      206.51      224.04     15.39 o
   2   9  19      274.63      319.08     21.60 o
   3   9  19       24.22       11.40      5.43 o
   4   9  19        0.55       11.88      2.33 o
   0  10  19      154.46      127.33     18.66 o
   1  10  19      635.25      771.77     19.26 o
   2  10  19        8.65        9.29      4.30 o
   3  10  19        4.82        5.61      1.94 o
   1  11  19       14.53       20.49      5.41 o
   2  11  19      143.89      113.56     12.05 o
   3  11  19       14.03        7.26      1.93 o
   0  12  19       36.29       37.80     22.84 o
   1  12  19        5.35        9.42      2.70 o
   2  12  19       93.30       83.56      9.74 o
   1  13  19        0.10        2.70      3.66 o
   0   0  20       37.75       20.80      9.25 o
   2   0  20       22.76       13.60      3.13 o
   4   0  20      687.75      703.79     39.66 o
   1   1  20      407.96      316.29     34.58 o
   2   1  20      414.51      405.41     21.18 o
   3   1  20      104.64      117.10     13.78 o
   4   1  20      268.90      309.83     21.89 o
   5   1  20       29.63       28.88      5.28 o
   0   2  20     2232.13     2485.27     55.97 o
   1   2  20       50.83       31.75      4.42 o
   2   2  20      481.13      508.64     21.86 o
   3   2  20      246.25      248.23     17.64 o
   4   2  20      119.77      135.65     15.28 o
   5   2  20       24.16       36.89      7.43 o
   1   3  20     1079.83     1160.96     19.61 o
   2   3  20        0.52        2.97      3.99 o
   3   3  20      425.98      408.96     20.64 o
   4   3  20      127.80      118.83     12.11 o
   5   3  20       11.05        8.39      3.96 o
   0   4  20       11.28        6.78      2.50 o
   1   4  20       66.97       62.67      8.53 o
   2   4  20       36.14       23.37      5.16 o
   3   4  20       67.56       43.52      7.45 o
   4   4  20      205.45      157.70     26.52 o
   5   4  20      121.91      123.55     15.98 o
   1   5  20     1328.20     1614.88     23.42 o
   2   5  20      271.41      276.06     14.38 o
   3   5  20        2.58       13.71      5.33 o
   4   5  20        4.03        5.13      3.15 o
   5   5  20       87.12       56.30      7.12 o
   0   6  20        7.66       21.92      6.70 o
   1   6  20       92.61       67.04      7.99 o
   2   6  20       35.72       14.47      5.25 o
   3   6  20      427.77      460.56     21.60 o
   4   6  20       50.41       51.58      6.16 o
   1   7  20      578.21      636.51     29.02 o
   2   7  20       21.09       11.81      3.19 o
   3   7  20       95.55       18.74     18.39 o
   4   7  20        1.73        4.45      4.15 o
   0   8  20       15.50        6.01      3.68 o
   1   8  20       10.38        6.16      2.32 o
   2   8  20       86.53       65.56      7.47 o
   3   8  20        0.02        6.45      2.94 o
   4   8  20        0.14        1.49      2.39 o
   1   9  20       43.61       36.25      4.30 o
   2   9  20       12.58        6.02      2.95 o
   3   9  20      148.87      126.30     12.61 o
   4   9  20       56.62       33.52      9.89 o
   0  10  20     1808.52     2298.56     97.00 o
   1  10  20       53.73       36.02      4.64 o
   2  10  20      422.41      459.25     28.61 o
   3  10  20       82.28       56.88      7.05 o
   1  11  20       24.78       20.24      3.31 o
   2  11  20      176.45      152.88     14.22 o
   3  11  20        2.32        6.82      3.74 o
   0  12  20        7.80       16.64      4.84 o
   1  12  20       39.14       40.32      5.39 o
   2  12  20       18.46       23.07      3.96 o
   1  13  20       74.13       60.59      5.79 o
   1   0  21       95.38       75.61      9.23 o
   3   0  21      162.57      138.96     27.73 o
   5   0  21       19.37       24.26      6.21 o
   1   1  21     1449.74     1623.47     26.48 o
   2   1  21      125.22      133.53     11.81 o
   3   1  21      269.42      233.68     19.68 o
   4   1  21      463.47      546.42     28.79 o
   5   1  21       19.19       11.86      3.86 o
   0   2  21     1345.33     1497.65     36.34 o
   1   2  21      782.13      511.71     65.22 o
   2   2  21      904.73     1095.06     62.03 o
   3   2  21      109.29       75.82     14.24 o
   4   2  21      117.98       95.05     10.84 o
   5   2  21        1.20        4.92      5.89 o
   1   3  21     1482.61     1595.45     27.92 o
   2   3  21       71.00       35.18      6.05 o
   3   3  21      524.30      532.28     23.75 o
   4   3  21        5.54        9.59      3.54 o
   5   3  21       26.53       25.63      4.32 o
   0   4  21       31.42       42.97      9.80 o
   1   4  21      131.36      105.26     11.28 o
   2   4  21        2.11       -0.11      2.48 o
   3   4  21      348.17      341.47     16.50 o
   4   4  21       72.84       61.66      8.48 o
   5   4  21        2.98        7.20      2.96 o
   1   5  21       11.22        5.37      2.14 o
   2   5  21      872.53      896.20     34.21 o
   3   5  21       14.60        8.08      3.50 o
   4   5  21      235.24      189.43     18.44 o
   0   6  21     5541.78     6559.68    142.86 o
   1   6  21      205.84      184.75     15.56 o
   2   6  21     1502.03     1755.10     27.93 o
   3   6  21       60.95       61.37      7.19 o
   4   6  21      166.31      145.07     18.49 o
   1   7  21       87.47       49.90      7.37 o
   2   7  21      188.87      159.24     12.80 o
   3   7  21       15.46       12.61      3.34 o
   4   7  21       30.32       19.10      3.53 o
   0   8  21      112.32       90.06     13.83 o
   1   8  21       23.05       15.47      3.66 o
   2   8  21        0.13        5.66      2.21 o
   3   8  21      105.21       64.79      9.90 o
   4   8  21       60.70       52.14      6.24 o
   1   9  21       50.82       36.89      4.09 o
   2   9  21        0.04        5.59      1.95 o
   3   9  21      315.78      317.04     23.00 o
   0  10  21     1816.76     2272.14    147.83 o
   1  10  21      145.87      141.69     16.85 o
   2  10  21        4.89        8.66      2.74 o
   3  10  21      442.72      404.31     72.45 o
   1  11  21        1.61        4.55      3.02 o
   2  11  21      346.80      344.75     28.05 o
   0  12  21        4.10       21.08     10.10 o
   1  12  21        0.30        9.40      3.00 o
   0   0  22       49.29       48.58     12.37 o
   2   0  22      974.00     1115.09     23.70 o
   4   0  22       68.40       61.40     11.58 o
   1   1  22      398.06      447.25     18.35 o
   2   1  22       37.76       27.21      4.41 o
   3   1  22      278.42      334.16     30.85 o
   4   1  22        0.16        7.76      5.83 o
   5   1  22       57.53       77.65     12.30 o
   0   2  22     2865.42     3239.50     73.21 o
   1   2  22     8172.88     9493.06    172.17 o
   2   2  22       60.66       62.28      8.17 o
   3   2  22      164.82      188.82     14.97 o
   4   2  22       32.19       19.71      4.32 o
   5   2  22        3.61        9.73      4.68 o
   1   3  22      232.64      202.64     15.04 o
   2   3  22      421.47      367.06     20.30 o
   3   3  22       61.60       35.17      5.50 o
   4   3  22      227.40      258.92     24.73 o
   5   3  22        5.44        5.53      4.08 o
   0   4  22       44.38       26.14      6.49 o
   1   4  22      184.16      133.46     23.61 o
   2   4  22      160.04      135.25     14.94 o
   3   4  22        5.49        6.43      2.94 o
   4   4  22        4.52       10.68      3.23 o
   1   5  22       16.50        6.72      2.54 o
   2   5  22      637.47      668.05     19.08 o
   3   5  22       24.23       22.37      3.37 o
   4   5  22      432.95      461.73     23.88 o
   0   6  22     4850.87     5671.34    120.23 o
   1   6  22       28.35       20.07      3.35 o
   2   6  22      295.16      357.80     18.22 o
   3   6  22        0.09        7.22      3.89 o
   4   6  22      230.36      251.56     23.67 o
   1   7  22        6.82        5.10      3.50 o
   2   7  22      825.32      901.92     19.07 o
   3   7  22        4.03        5.72      2.38 o
   4   7  22       40.59       37.15     10.03 o
   0   8  22       55.22       46.06      7.60 o
   1   8  22        0.20        9.19      2.06 o
   2   8  22       36.79       21.28      6.66 o
   3   8  22      227.47      203.52     30.69 o
   1   9  22      220.55      191.55     23.36 o
   2   9  22      381.42      384.32     30.71 o
   3   9  22      536.92      622.08     24.92 o
   0  10  22      109.43       85.61     15.90 o
   1  10  22      818.49     1038.69     26.63 o
   2  10  22       47.57       22.43      3.13 o
   3  10  22      638.16      776.01     43.37 o
   1  11  22      126.08      129.79     10.83 o
   2  11  22        0.47        1.87      2.28 o
   0  12  22      373.55      417.31     59.02 o
   1  12  22        5.19        3.97      3.86 o
   1   0  23      572.85      630.05     38.45 o
   3   0  23      132.13      140.28     22.12 o
   1   1  23     1042.84     1246.37     22.93 o
   2   1  23      313.56      303.82     19.92 o
   3   1  23      147.73       77.86     18.91 o
   4   1  23      187.84      206.08     22.07 o
   0   2  23     8912.17    10282.92    165.43 o
   1   2  23     1717.82     1755.75     37.23 o
   2   2  23      251.74      235.25     18.16 o
   3   2  23        5.15       12.70      4.15 o
   4   2  23        7.72       10.95      3.32 o
   1   3  23       80.58       52.14      6.92 o
   2   3  23       36.36       16.75      6.96 o
   3   3  23        5.27        1.69      2.98 o
   4   3  23       41.99       35.58      6.61 o
   0   4  23        4.81        1.87      4.16 o
   1   4  23      212.73      230.27     22.03 o
   2   4  23      817.48      899.06     21.81 o
   3   4  23        1.14        6.71      3.90 o
   4   4  23       28.05       20.93      4.16 o
   1   5  23       34.51       16.78      3.42 o
   2   5  23     1111.51     1320.35     28.59 o
   3   5  23        0.03        5.60      2.10 o
   4   5  23        5.09        3.95      3.86 o
   0   6  23     5345.54     6207.17    217.08 o
   1   6  23      170.39      129.96     17.73 o
   2   6  23     1707.42     2104.34     35.88 o
   3   6  23      149.77      140.08     13.79 o
   4   6  23       14.73       10.03      4.65 o
   1   7  23      188.08      213.40     18.87 o
   2   7  23      282.44      340.61     14.76 o
   3   7  23       19.99       21.59      3.79 o
   4   7  23      131.48      150.91     14.95 o
   0   8  23      424.51      526.08     35.80 o
   1   8  23       38.08       21.01      5.53 o
   2   8  23       11.49       13.27      3.92 o
   3   8  23        4.40        9.68      2.85 o
   1   9  23      269.29      338.47     21.00 o
   2   9  23      595.45      656.61     29.98 o
   3   9  23        4.33        3.93      2.81 o
   0  10  23      353.10      214.74     48.47 o
   1  10  23      926.09     1149.03     35.65 o
   2  10  23      695.69      806.50     35.43 o
   1  11  23       31.17       25.95      3.34 o
   0   0  24       48.79       31.99      9.61 o
   2   0  24      990.17     1070.84     32.29 o
   4   0  24        2.33       15.97      7.09 o
   1   1  24       87.85       76.79      9.29 o
   2   1  24      806.70      873.27     20.11 o
   3   1  24        5.08        9.03      3.74 o
   4   1  24       44.13       36.52      5.16 o
   0   2  24     1041.02     1165.43     37.69 o
   1   2  24     1712.62     1755.71     32.00 o
   2   2  24      466.89      474.86     38.88 o
   3   2  24       75.11       39.99      8.88 o
   4   2  24        0.24       13.36      3.98 o
   1   3  24      241.85      301.76     16.13 o
   2   3  24      510.65      479.91     37.04 o
   3   3  24       59.54       50.70      6.89 o
   4   3  24      123.34      101.50     17.38 o
   0   4  24      437.03      419.40     27.37 o
   1   4  24       20.96       15.01      2.80 o
   2   4  24       41.62       26.56      5.63 o
   3   4  24       27.28       25.83      4.09 o
   4   4  24       32.96       38.00      6.84 o
   1   5  24      751.32      904.79     27.58 o
   2   5  24       12.35        7.07      4.44 o
   3   5  24      124.33       92.02     15.12 o
   4   5  24       36.13       42.48      5.40 o
   0   6  24        2.10       13.69      6.13 o
   1   6  24     3659.54     4185.99     80.58 o
   2   6  24       27.39       14.41      5.03 o
   3   6  24       59.29       30.01      5.11 o
   1   7  24      108.04      111.24     12.43 o
   2   7  24       32.71       21.85      4.98 o
   3   7  24       15.61        7.40      4.26 o
   0   8  24        6.69        9.20      3.24 o
   1   8  24      172.94      166.70     14.23 o
   2   8  24      349.98      402.22     15.05 o
   3   8  24      128.65       95.20     17.90 o
   1   9  24      201.63      187.40     13.48 o
   2   9  24      678.81      762.61     37.54 o
   0  10  24     1149.95     1518.32     60.71 o
   1  10  24      856.56      935.86     48.71 o
   2  10  24       57.45       41.59      5.32 o
   1   0  25      401.54      423.40     32.56 o
   3   0  25        8.14       19.15      4.99 o
   1   1  25       81.81       48.05      8.01 o
   2   1  25       23.08       18.17      3.34 o
   3   1  25       33.74       22.79      6.11 o
   4   1  25       27.76       27.87      5.65 o
   0   2  25     3040.92     3309.31     59.42 o
   1   2  25      190.71      180.35     17.62 o
   2   2  25     1050.53     1010.95     28.58 o
   3   2  25       47.25       45.20      6.72 o
   4   2  25       30.86       31.15      4.50 o
   1   3  25      148.40      114.44     16.39 o
   2   3  25      116.50       87.42     13.37 o
   3   3  25        0.13        8.07      2.87 o
   4   3  25      145.35      173.94     18.90 o
   0   4  25      220.89      252.25     22.88 o
   1   4  25       60.11       63.47      8.19 o
   2   4  25      255.71      248.98     17.40 o
   3   4  25      107.62       98.78     12.34 o
   4   4  25        4.45       17.36      3.62 o
   1   5  25       46.62       36.55      4.85 o
   2   5  25      358.43      371.11     21.54 o
   3   5  25      135.37      117.91     11.43 o
   0   6  25        4.12        3.09      5.21 o
   1   6  25      191.32      123.08     14.46 o
   2   6  25        8.89        8.78      2.86 o
   3   6  25      250.46      259.37     23.98 o
   1   7  25       53.01       29.06      4.37 o
   2   7  25       38.49       31.32      4.11 o
   3   7  25       15.00       16.25      4.72 o
   0   8  25      407.48      489.10     24.40 o
   1   8  25      209.72      219.28     16.02 o
   2   8  25       62.01       43.74      9.39 o
   1   9  25       38.99       24.48      4.55 o
   2   9  25      159.74      126.58     17.49 o
   0  10  25      429.61      512.61     58.14 o
   1  10  25       23.60       15.94      4.50 o
   0   0  26      800.06     1040.92     58.47 o
   2   0  26        1.09        9.73      4.41 o
   4   0  26       23.62       47.05      9.42 o
   1   1  26       17.41       19.17      3.65 o
   2   1  26        8.43       10.74      2.87 o
   3   1  26       44.77       28.45      4.55 o
   4   1  26        7.71       11.03      4.98 o
   0   2  26       41.60       16.41     16.28 o
   1   2  26       21.28       15.72      2.73 o
   2   2  26       96.83       61.97      7.54 o
   3   2  26      328.47      350.24     17.69 o
   4   2  26       32.69       35.51      3.91 o
   1   3  26       16.04        6.78      5.07 o
   2   3  26       36.03       21.89      4.30 o
   3   3  26        2.30       13.74      3.75 o
   0   4  26      248.37      298.43     29.24 o
   1   4  26      450.67      480.39     22.09 o
   2   4  26       27.13       30.45      5.45 o
   3   4  26      132.05      136.22     12.35 o
   1   5  26       71.94       59.35      9.19 o
   2   5  26       63.82       34.17      4.69 o
   3   5  26      195.84      216.49     18.73 o
   0   6  26       12.42       17.92      3.90 o
   1   6  26      807.83      923.36     39.62 o
   2   6  26       10.12        6.40      3.39 o
   3   6  26       16.94       14.58      3.26 o
   1   7  26       51.24       34.72      4.12 o
   2   7  26       21.24       12.30      2.88 o
   0   8  26       76.48       46.78     10.61 o
   1   8  26        9.40        7.80      2.02 o
   2   8  26       29.25       31.75      3.73 o
   1   9  26        1.25        6.30      2.44 o
   1   0  27      299.19      327.17     26.55 o
   3   0  27      185.29      193.71     23.45 o
   1   1  27        0.23        3.61      3.35 o
   2   1  27       21.62       29.30      6.44 o
   3   1  27       73.16       50.96      6.42 o
   0   2  27      395.01      441.43     34.99 o
   1   2  27      174.79      142.84     19.34 o
   2   2  27        4.06        7.44      3.67 o
   3   2  27        7.18       11.99      3.06 o
   1   3  27      120.20      108.01     12.50 o
   2   3  27       90.42       47.43      9.36 o
   3   3  27        0.71       10.23      3.04 o
   0   4  27      282.14      239.63     34.07 o
   1   4  27       15.43       13.94      3.32 o
   2   4  27       14.46        9.24      4.70 o
   3   4  27        1.92        4.11      3.44 o
   1   5  27       65.99       50.76      7.06 o
   2   5  27        2.93       11.66      3.87 o
   3   5  27       16.22       16.06      3.83 o
   0   6  27       19.11       17.39      4.20 o
   1   6  27        3.78        9.07      3.52 o
   2   6  27       30.57       13.57      3.65 o
   1   7  27       14.98        9.22      2.60 o
   2   7  27       14.26        7.05      3.44 o
   0   8  27       32.20       22.85      4.15 o
   1   8  27        4.01        5.76      2.55 o
   0   0  28      331.49      412.10     51.79 o
   2   0  28       40.97       24.98     10.87 o
   1   1  28      165.50      173.88     19.99 o
   2   1  28        8.17        3.54      2.59 o
   3   1  28       78.88       51.86      6.65 o
   0   2  28       78.48       52.15     11.45 o
   1   2  28       33.17       26.72      5.47 o
   2   2  28        3.82        7.62      4.06 o
   3   2  28       12.90       32.46      6.89 o
   1   3  28       14.29       13.75      5.74 o
   2   3  28       53.91       50.19      7.20 o
   3   3  28        2.20       18.45      4.28 o
   0   4  28       11.02       14.94      6.91 o
   1   4  28       46.00       37.72      5.02 o
   2   4  28        8.10        8.09      3.60 o
   3   4  28        0.77        7.24      4.82 o
   1   5  28      113.39       83.42      8.73 o
   2   5  28       11.73       15.31      5.35 o
   0   6  28       10.09       12.47      6.21 o
   1   6  28        2.30        9.80      2.35 o
   2   6  28        1.86        4.47      4.43 o
   1   7  28       40.75       36.01      3.86 o
   0   8  28        4.17        6.64      4.12 o
   1   0  29      272.76      325.63     32.26 o
   3   0  29        5.74       13.85     10.20 o
   1   1  29       18.49       32.68      6.57 o
   2   1  29       98.46       81.97      9.61 o
   0   2  29      153.29      190.23     31.31 o
   1   2  29        4.06        9.19      4.99 o
   2   2  29        0.09        5.92      3.68 o
   1   3  29       15.82       15.45      6.85 o
   2   3  29        0.87        5.03      3.38 o
   0   4  29      220.36      245.83     27.00 o
   1   4  29        0.10        6.40      3.13 o
   2   4  29        4.12       18.05      3.99 o
   1   5  29       27.01        9.27      4.27 o
   2   5  29        5.08        4.68      3.84 o
   0   6  29       45.69       41.43      5.12 o
   1   6  29        7.80       12.06      3.31 o
   0   0  30      900.09     1254.12    111.96 o
   2   0  30       13.94       11.09      5.54 o
   1   1  30       26.06       22.70      5.66 o
   2   1  30        0.84        2.94      3.26 o
   0   2  30        0.12       12.59      7.91 o
   1   2  30        1.93       10.66      4.09 o
   2   2  30        3.49        8.91      3.89 o
   1   3  30       33.93       26.81      4.58 o
   2   3  30        1.00        7.60      2.80 o
   0   4  30        9.18       21.79      7.96 o
   1   4  30      112.38      113.54     12.12 o
   1   5  30       12.94       20.51      3.87 o
   1   0  31       64.92       68.25     14.64 o
   1   1  31       50.69       46.53      7.78 o
   0   2  31      460.34      601.23     47.74 o
   1   2  31       19.17       26.29      7.20 o
   1   3  31       39.60       43.08      5.90 o
   0   4  31      542.97      677.63     49.74 o
 
